# Supplementary material for: Physicochemical quality assessment of four asparaginases
Source: PLoS One. 2025 Jun 16;20(6):e0326106. doi: 10.1371/journal.pone.0326106 (PMC12169553; doi:10.1371/journal.pone.0326106)
Supplement: S1 Fig — (ZIP) [file pone.0326106.s001.zip]

Archive with 2 entries (2 files):
- S1 Fig1 Raw Data SDS-PAGE non-reducing.tif
- S1 Fig1 Raw Data SDS-PAGE reducing.tif
