# Supplementary material for: Physicochemical quality assessment of four asparaginases
Source: PLoS One. 2025 Jun 16;20(6):e0326106. doi: 10.1371/journal.pone.0326106 (PMC12169553; doi:10.1371/journal.pone.0326106)
Supplement: S2 Fig — (ZIP) [file pone.0326106.s002.zip]

Archive with 4 entries (4 files):
- S2 Fig2 Raw Data SEC_Bionase.xlsx
- S2 Fig2 Raw Data SEC_Celginase.xlsx
- S2 Fig2 Raw Data SEC_L-Aspase.xlsx
- S2 Fig2 Raw Data SEC_Spectrila.xlsx
