# Supplementary material for: Physicochemical quality assessment of four asparaginases
Source: PLoS One. 2025 Jun 16;20(6):e0326106. doi: 10.1371/journal.pone.0326106 (PMC12169553; doi:10.1371/journal.pone.0326106)
Supplement: S2 Fig — (ZIP) [file pone.0326106.s002.zip › S2 Fig2 Raw Data SEC_Bionase.xlsx]

## Sheet: SEC BIONASE
X-Axis (left): Time in min
Y-Axis (right): Absorption in AU
0.00363333	0.00321865
0.0103	0.00327825
0.0169667	0.00345707
0.0236333	0.00369549
0.0303	0.00411272
0.0369667	0.00458956
0.0436333	0.00506639
0.0503	0.00560284
0.0569667	0.00613928
0.0636333	0.00661612
0.0703	0.00709295
0.0769667	0.00745058
0.0836333	0.0077486
0.0903	0.00798702
0.0969667	0.00816584
0.103633	0.00834465
0.1103	0.00846386
0.116967	0.00858307
0.123633	0.00876188
0.1303	0.00888109
0.136967	0.00905991
0.143633	0.00923872
0.1503	0.00941753
0.156967	0.00947714
0.163633	0.00947714
0.1703	0.00935793
0.176967	0.00911951
0.183633	0.00882149
0.1903	0.00840425
0.196967	0.00792742
0.203633	0.00739098
0.2103	0.00697374
0.216967	0.00661612
0.223633	0.0063777
0.2303	0.0063777
0.236967	0.0064373
0.243633	0.00667572
0.2503	0.00703335
0.256967	0.00751018
0.263633	0.00798702
0.2703	0.00846386
0.276967	0.0089407
0.283633	0.00929832
0.2903	0.00953674
0.296967	0.00965595
0.303633	0.00965595
0.3103	0.00953674
0.316967	0.00929832
0.323633	0.0090003
0.3303	0.00870228
0.336967	0.00846386
0.343633	0.00822544
0.3503	0.00804663
0.356967	0.00804663
0.363633	0.00810623
0.3703	0.00822544
0.376967	0.00834465
0.383633	0.00846386
0.3903	0.00852346
0.396967	0.00852346
0.403633	0.00834465
0.4103	0.00804663
0.416967	0.007689
0.423633	0.00727177
0.4303	0.00685453
0.436967	0.00655651
0.443633	0.0063777
0.4503	0.0064373
0.456967	0.00667572
0.463633	0.00709295
0.4703	0.007689
0.476967	0.00834465
0.483633	0.00905991
0.4903	0.00971556
0.496967	0.010252
0.503633	0.0106692
0.5103	0.0109076
0.516967	0.0109673
0.523633	0.0109673
0.5303	0.0107884
0.536967	0.01055
0.543633	0.0103116
0.5503	0.0101328
0.556967	0.00995398
0.563633	0.00989437
0.5703	0.00989437
0.576967	0.00995398
0.583633	0.0101328
0.5903	0.0103712
0.596967	0.0106096
0.603633	0.010848
0.6103	0.0110269
0.616967	0.0111461
0.623633	0.0111461
0.6303	0.0110269
0.636967	0.010848
0.643633	0.0106692
0.6503	0.0103712
0.656967	0.0101328
0.663633	0.00983477
0.6703	0.00959635
0.676967	0.00941753
0.683633	0.00923872
0.6903	0.00905991
0.696967	0.00882149
0.703633	0.00858307
0.7103	0.00822544
0.716967	0.00780821
0.723633	0.00739098
0.7303	0.00697374
0.736967	0.00655651
0.743633	0.00625849
0.7503	0.00596046
0.756967	0.00578165
0.763633	0.00572205
0.7703	0.00572205
0.776967	0.00572205
0.783633	0.00578165
0.7903	0.00584126
0.796967	0.00590086
0.803633	0.00596046
0.8103	0.00602007
0.816967	0.00602007
0.823633	0.00602007
0.8303	0.00607967
0.836967	0.00613928
0.843633	0.00625849
0.8503	0.0063777
0.856967	0.00661612
0.863633	0.00679493
0.8703	0.00703335
0.876967	0.00727177
0.883633	0.00751018
0.8903	0.007689
0.896967	0.00780821
0.903633	0.00780821
0.9103	0.0077486
0.916967	0.00756979
0.923633	0.00733137
0.9303	0.00709295
0.936967	0.00691414
0.943633	0.00673533
0.9503	0.00661612
0.956967	0.00667572
0.963633	0.00673533
0.9703	0.00697374
0.976967	0.00721216
0.983633	0.00751018
0.9903	0.00780821
0.996967	0.00798702
1.00363	0.00810623
1.0103	0.00816584
1.01697	0.00810623
1.02363	0.00792742
1.0303	0.0077486
1.03697	0.00751018
1.04363	0.00727177
1.0503	0.00697374
1.05697	0.00673533
1.06363	0.00649691
1.0703	0.00631809
1.07697	0.00613928
1.08363	0.00602007
1.0903	0.00590086
1.09697	0.00584126
1.10363	0.00584126
1.1103	0.00578165
1.11697	0.00578165
1.12363	0.00578165
1.1303	0.00578165
1.13697	0.00584126
1.14363	0.00584126
1.1503	0.00584126
1.15697	0.00590086
1.16363	0.00596046
1.1703	0.00596046
1.17697	0.00602007
1.18363	0.00607967
1.1903	0.00613928
1.19697	0.00613928
1.20363	0.00613928
1.2103	0.00613928
1.21697	0.00613928
1.22363	0.00613928
1.2303	0.00619888
1.23697	0.00625849
1.24363	0.0063777
1.2503	0.00655651
1.25697	0.00673533
1.26363	0.00691414
1.2703	0.00715256
1.27697	0.00733137
1.28363	0.00745058
1.2903	0.00751018
1.29697	0.00751018
1.30363	0.00745058
1.3103	0.00733137
1.31697	0.00715256
1.32363	0.00703335
1.3303	0.00685453
1.33697	0.00667572
1.34363	0.00661612
1.3503	0.00649691
1.35697	0.00649691
1.36363	0.00649691
1.3703	0.00655651
1.37697	0.00661612
1.38363	0.00673533
1.3903	0.00679493
1.39697	0.00685453
1.40363	0.00685453
1.4103	0.00673533
1.41697	0.00655651
1.42363	0.0063777
1.4303	0.00607967
1.43697	0.00578165
1.44363	0.00548363
1.4503	0.00524521
1.45697	0.005126
1.46363	0.00506639
1.4703	0.005126
1.47697	0.00524521
1.48363	0.00542402
1.4903	0.00566244
1.49697	0.00584126
1.50363	0.00596046
1.5103	0.00607967
1.51697	0.00613928
1.52363	0.00607967
1.5303	0.00607967
1.53697	0.00602007
1.54363	0.00602007
1.5503	0.00607967
1.55697	0.00613928
1.56363	0.00631809
1.5703	0.00649691
1.57697	0.00667572
1.58363	0.00685453
1.5903	0.00697374
1.59697	0.00709295
1.60363	0.00709295
1.6103	0.00703335
1.61697	0.00691414
1.62363	0.00673533
1.6303	0.00655651
1.63697	0.00631809
1.64363	0.00613928
1.6503	0.00596046
1.65697	0.00578165
1.66363	0.00572205
1.6703	0.00566244
1.67697	0.00566244
1.68363	0.00572205
1.6903	0.00578165
1.69697	0.00590086
1.70363	0.00602007
1.7103	0.00613928
1.71697	0.00619888
1.72363	0.00631809
1.7303	0.00631809
1.73697	0.0063777
1.74363	0.00631809
1.7503	0.00625849
1.75697	0.00619888
1.76363	0.00607967
1.7703	0.00596046
1.77697	0.00584126
1.78363	0.00572205
1.7903	0.00560284
1.79697	0.00548363
1.80363	0.00530481
1.8103	0.005126
1.81697	0.00488758
1.82363	0.00458956
1.8303	0.00429153
1.83697	0.00393391
1.84363	0.00357628
1.8503	0.00321865
1.85697	0.00292063
1.86363	0.0026226
1.8703	0.00250339
1.87697	0.00244379
1.88363	0.002563
1.8903	0.00280142
1.89697	0.00315905
1.90363	0.00363588
1.9103	0.00423193
1.91697	0.00494719
1.92363	0.00566244
1.9303	0.0063777
1.93697	0.00703335
1.94363	0.00756979
1.9503	0.00792742
1.95697	0.00816584
1.96363	0.00822544
1.9703	0.00810623
1.97697	0.00786781
1.98363	0.00745058
1.9903	0.00703335
1.99697	0.00661612
2.00363	0.00613928
2.0103	0.00578165
2.01697	0.00542402
2.02363	0.005126
2.0303	0.00488758
2.03697	0.00476837
2.04363	0.00464916
2.0503	0.00458956
2.05697	0.00452995
2.06363	0.00447035
2.0703	0.00447035
2.07697	0.00441074
2.08363	0.00435114
2.0903	0.00423193
2.09697	0.00411272
2.10363	0.00399351
2.1103	0.0038147
2.11697	0.00369549
2.12363	0.00351667
2.1303	0.00345707
2.13697	0.00345707
2.14363	0.00351667
2.1503	0.00357628
2.15697	0.00369549
2.16363	0.0038147
2.1703	0.00393391
2.17697	0.00399351
2.18363	0.00405312
2.1903	0.00405312
2.19697	0.00399351
2.20363	0.00393391
2.2103	0.00393391
2.21697	0.00399351
2.22363	0.00405312
2.2303	0.00423193
2.23697	0.00447035
2.24363	0.00470877
2.2503	0.00500679
2.25697	0.00530481
2.26363	0.00560284
2.2703	0.00584126
2.27697	0.00602007
2.28363	0.00619888
2.2903	0.00631809
2.29697	0.0064373
2.30363	0.00649691
2.3103	0.00649691
2.31697	0.00649691
2.32363	0.0063777
2.3303	0.00625849
2.33697	0.00607967
2.34363	0.00584126
2.3503	0.00560284
2.35697	0.00542402
2.36363	0.00536442
2.3703	0.00530481
2.37697	0.00542402
2.38363	0.00572205
2.3903	0.00602007
2.39697	0.00649691
2.40363	0.00691414
2.4103	0.00739098
2.41697	0.0077486
2.42363	0.00798702
2.4303	0.00804663
2.43697	0.00798702
2.44363	0.0077486
2.4503	0.00739098
2.45697	0.00691414
2.46363	0.00649691
2.4703	0.00602007
2.47697	0.00572205
2.48363	0.00542402
2.4903	0.00530481
2.49697	0.00530481
2.50363	0.00542402
2.5103	0.00566244
2.51697	0.00584126
2.52363	0.00607967
2.5303	0.00619888
2.53697	0.00625849
2.54363	0.00619888
2.5503	0.00613928
2.55697	0.00596046
2.56363	0.00578165
2.5703	0.00560284
2.57697	0.00548363
2.58363	0.00542402
2.5903	0.00542402
2.59697	0.00548363
2.60363	0.00560284
2.6103	0.00572205
2.61697	0.00596046
2.62363	0.00613928
2.6303	0.0063777
2.63697	0.00655651
2.64363	0.00673533
2.6503	0.00685453
2.65697	0.00691414
2.66363	0.00691414
2.6703	0.00685453
2.67697	0.00661612
2.68363	0.00631809
2.6903	0.00596046
2.69697	0.00554323
2.70363	0.00506639
2.7103	0.00458956
2.71697	0.00417233
2.72363	0.0038743
2.7303	0.00357628
2.73697	0.00345707
2.74363	0.00333786
2.7503	0.00327825
2.75697	0.00327825
2.76363	0.00327825
2.7703	0.00321865
2.77697	0.00315905
2.78363	0.00309944
2.7903	0.00303984
2.79697	0.00298023
2.80363	0.00298023
2.8103	0.00309944
2.81697	0.00321865
2.82363	0.00345707
2.8303	0.00369549
2.83697	0.00393391
2.84363	0.00423193
2.8503	0.00441074
2.85697	0.00452995
2.86363	0.00458956
2.8703	0.00452995
2.87697	0.00441074
2.88363	0.00417233
2.8903	0.00399351
2.89697	0.00375509
2.90363	0.00357628
2.9103	0.00339747
2.91697	0.00333786
2.92363	0.00333786
2.9303	0.00345707
2.93697	0.00363588
2.94363	0.0038743
2.9503	0.00417233
2.95697	0.00447035
2.96363	0.00476837
2.9703	0.00500679
2.97697	0.0051856
2.98363	0.00536442
2.9903	0.00542402
2.99697	0.00542402
3.00363	0.00536442
3.0103	0.00530481
3.01697	0.0051856
3.02363	0.005126
3.0303	0.00500679
3.03697	0.00494719
3.04363	0.00488758
3.0503	0.00482798
3.05697	0.00476837
3.06363	0.00470877
3.0703	0.00470877
3.07697	0.00470877
3.08363	0.00470877
3.0903	0.00470877
3.09697	0.00476837
3.10363	0.00488758
3.1103	0.00500679
3.11697	0.0051856
3.12363	0.00536442
3.1303	0.00548363
3.13697	0.00560284
3.14363	0.00566244
3.1503	0.00560284
3.15697	0.00554323
3.16363	0.00536442
3.1703	0.005126
3.17697	0.00488758
3.18363	0.00464916
3.1903	0.00447035
3.19697	0.00441074
3.20363	0.00441074
3.2103	0.00452995
3.21697	0.00470877
3.22363	0.00500679
3.2303	0.00530481
3.23697	0.00566244
3.24363	0.00596046
3.2503	0.00619888
3.25697	0.0063777
3.26363	0.0064373
3.2703	0.0064373
3.27697	0.0064373
3.28363	0.00631809
3.2903	0.00625849
3.29697	0.00613928
3.30363	0.00602007
3.3103	0.00590086
3.31697	0.00584126
3.32363	0.00572205
3.3303	0.00560284
3.33697	0.00542402
3.34363	0.0051856
3.3503	0.00494719
3.35697	0.00464916
3.36363	0.00435114
3.3703	0.00411272
3.37697	0.0038743
3.38363	0.00369549
3.3903	0.00357628
3.39697	0.00351667
3.40363	0.00351667
3.4103	0.00357628
3.41697	0.00363588
3.42363	0.00369549
3.4303	0.00375509
3.43697	0.0038743
3.44363	0.00393391
3.4503	0.00393391
3.45697	0.00399351
3.46363	0.00399351
3.4703	0.00393391
3.47697	0.0038147
3.48363	0.00369549
3.4903	0.00351667
3.49697	0.00333786
3.50363	0.00309944
3.5103	0.00292063
3.51697	0.00274181
3.52363	0.0026226
3.5303	0.00250339
3.53697	0.00250339
3.54363	0.002563
3.5503	0.0026226
3.55697	0.00274181
3.56363	0.00286102
3.5703	0.00292063
3.57697	0.00298023
3.58363	0.00292063
3.5903	0.00286102
3.59697	0.00274181
3.60363	0.0026226
3.6103	0.00250339
3.61697	0.00244379
3.62363	0.00250339
3.6303	0.0026226
3.63697	0.00286102
3.64363	0.00315905
3.6503	0.00351667
3.65697	0.0038743
3.66363	0.00417233
3.6703	0.00447035
3.67697	0.00458956
3.68363	0.00470877
3.6903	0.00470877
3.69697	0.00464916
3.70363	0.00452995
3.7103	0.00441074
3.71697	0.00435114
3.72363	0.00435114
3.7303	0.00435114
3.73697	0.00435114
3.74363	0.00435114
3.7503	0.00435114
3.75697	0.00429153
3.76363	0.00417233
3.7703	0.00399351
3.77697	0.0038147
3.78363	0.00357628
3.7903	0.00339747
3.79697	0.00315905
3.80363	0.00303984
3.8103	0.00298023
3.81697	0.00298023
3.82363	0.00309944
3.8303	0.00327825
3.83697	0.00345707
3.84363	0.00375509
3.8503	0.00405312
3.85697	0.00441074
3.86363	0.00470877
3.8703	0.00494719
3.87697	0.005126
3.88363	0.0051856
3.8903	0.0051856
3.89697	0.00506639
3.90363	0.00488758
3.9103	0.00464916
3.91697	0.00435114
3.92363	0.00411272
3.9303	0.0038743
3.93697	0.00369549
3.94363	0.00351667
3.9503	0.00345707
3.95697	0.00333786
3.96363	0.00321865
3.9703	0.00315905
3.97697	0.00298023
3.98363	0.00280142
3.9903	0.002563
3.99697	0.00232458
4.00363	0.00208616
4.0103	0.00184774
4.01697	0.00166893
4.02363	0.00149012
4.0303	0.00143051
4.03697	0.00137091
4.04363	0.0013113
4.0503	0.00137091
4.05697	0.00143051
4.06363	0.00154972
4.0703	0.00166893
4.07697	0.00184774
4.08363	0.00196695
4.0903	0.00214577
4.09697	0.00232458
4.10363	0.00244379
4.1103	0.0026226
4.11697	0.00274181
4.12363	0.00286102
4.1303	0.00292063
4.13697	0.00298023
4.14363	0.00298023
4.1503	0.00292063
4.15697	0.00286102
4.16363	0.00274181
4.1703	0.00250339
4.17697	0.00232458
4.18363	0.00208616
4.1903	0.00184774
4.19697	0.00160932
4.20363	0.00143051
4.2103	0.0013113
4.21697	0.00119209
4.22363	0.00113249
4.2303	0.00113249
4.23697	0.00119209
4.24363	0.0012517
4.2503	0.00143051
4.25697	0.00160932
4.26363	0.00184774
4.2703	0.00214577
4.27697	0.00244379
4.28363	0.00274181
4.2903	0.00303984
4.29697	0.00327825
4.30363	0.00351667
4.3103	0.00369549
4.31697	0.00375509
4.32363	0.0038147
4.3303	0.0038147
4.33697	0.00375509
4.34363	0.00375509
4.3503	0.00369549
4.35697	0.00363588
4.36363	0.00363588
4.3703	0.00363588
4.37697	0.00363588
4.38363	0.00357628
4.3903	0.00351667
4.39697	0.00339747
4.40363	0.00327825
4.4103	0.00303984
4.41697	0.00280142
4.42363	0.00244379
4.4303	0.00214577
4.43697	0.00178814
4.44363	0.00149012
4.4503	0.00119209
4.45697	0.00101328
4.46363	0.00089407
4.4703	0.00089407
4.47697	0.000953674
4.48363	0.00107288
4.4903	0.0013113
4.49697	0.00154972
4.50363	0.00184774
4.5103	0.00208616
4.51697	0.00220537
4.52363	0.00232458
4.5303	0.00238419
4.53697	0.00232458
4.54363	0.00220537
4.5503	0.00208616
4.55697	0.00190735
4.56363	0.00172854
4.5703	0.00154972
4.57697	0.00137091
4.58363	0.0012517
4.5903	0.00119209
4.59697	0.00113249
4.60363	0.00119209
4.6103	0.0012517
4.61697	0.00143051
4.62363	0.00160932
4.6303	0.00190735
4.63697	0.00220537
4.64363	0.002563
4.6503	0.00286102
4.65697	0.00309944
4.66363	0.00327825
4.6703	0.00339747
4.67697	0.00339747
4.68363	0.00327825
4.6903	0.00309944
4.69697	0.00280142
4.70363	0.00250339
4.7103	0.00214577
4.71697	0.00178814
4.72363	0.00149012
4.7303	0.00119209
4.73697	0.00101328
4.74363	0.00089407
4.7503	0.00089407
4.75697	0.000953674
4.76363	0.00101328
4.7703	0.00119209
4.77697	0.0013113
4.78363	0.00143051
4.7903	0.00154972
4.79697	0.00166893
4.80363	0.00166893
4.8103	0.00166893
4.81697	0.00160932
4.82363	0.00149012
4.8303	0.00137091
4.83697	0.00119209
4.84363	0.00101328
4.8503	0.000834465
4.85697	0.000715256
4.86363	0.000655651
4.8703	0.000596046
4.87697	0.000655651
4.88363	0.000715256
4.8903	0.00089407
4.89697	0.00107288
4.90363	0.0013113
4.9103	0.00160932
4.91697	0.00184774
4.92363	0.00208616
4.9303	0.00226498
4.93697	0.00244379
4.94363	0.00250339
4.9503	0.00250339
4.95697	0.00244379
4.96363	0.00232458
4.9703	0.00208616
4.97697	0.00172854
4.98363	0.00137091
4.9903	0.00101328
4.99697	0.000596046
5.00363	0.000238419
5.0103	-0.000119209
5.01697	-0.000357628
5.02363	-0.000536442
5.0303	-0.000655651
5.03697	-0.000596046
5.04363	-0.000536442
5.0503	-0.000417233
5.05697	-0.000238419
5.06363	-0.000119209
5.0703	5.96046e-05
5.07697	0.000178814
5.08363	0.000238419
5.0903	0.000238419
5.09697	0.000178814
5.10363	0.000119209
5.1103	0
5.11697	-0.000119209
5.12363	-0.000178814
5.1303	-0.000298023
5.13697	-0.000298023
5.14363	-0.000238419
5.1503	-0.000178814
5.15697	0
5.16363	0.000178814
5.1703	0.000357628
5.17697	0.000596046
5.18363	0.000834465
5.1903	0.000953674
5.19697	0.00107288
5.20363	0.00107288
5.2103	0.00101328
5.21697	0.00089407
5.22363	0.000715256
5.2303	0.000476837
5.23697	0.000178814
5.24363	-5.96046e-05
5.2503	-0.000298023
5.25697	-0.000476837
5.26363	-0.000655651
5.2703	-0.00077486
5.27697	-0.000834465
5.28363	-0.000953674
5.2903	-0.00101328
5.29697	-0.00107288
5.30363	-0.00107288
5.3103	-0.00107288
5.31697	-0.00107288
5.32363	-0.00101328
5.3303	-0.000953674
5.33697	-0.00077486
5.34363	-0.000596046
5.3503	-0.000357628
5.35697	-5.96046e-05
5.36363	0.000238419
5.3703	0.000536442
5.37697	0.00089407
5.38363	0.00119209
5.3903	0.00154972
5.39697	0.00184774
5.40363	0.00214577
5.4103	0.00238419
5.41697	0.00250339
5.42363	0.0026226
5.4303	0.0026226
5.43697	0.002563
5.44363	0.00244379
5.4503	0.00226498
5.45697	0.00202656
5.46363	0.00184774
5.4703	0.00166893
5.47697	0.00154972
5.48363	0.00149012
5.4903	0.00143051
5.49697	0.00137091
5.50363	0.0013113
5.5103	0.0012517
5.51697	0.00113249
5.52363	0.00101328
5.5303	0.00089407
5.53697	0.00077486
5.54363	0.000596046
5.5503	0.000476837
5.55697	0.000357628
5.56363	0.000298023
5.5703	0.000298023
5.57697	0.000357628
5.58363	0.000417233
5.5903	0.000596046
5.59697	0.00077486
5.60363	0.000953674
5.6103	0.00119209
5.61697	0.00149012
5.62363	0.00172854
5.6303	0.00190735
5.63697	0.00202656
5.64363	0.00208616
5.6503	0.00202656
5.65697	0.00190735
5.66363	0.00172854
5.6703	0.00154972
5.67697	0.00137091
5.68363	0.0012517
5.6903	0.00113249
5.69697	0.00119209
5.70363	0.0013113
5.7103	0.00154972
5.71697	0.00184774
5.72363	0.00220537
5.7303	0.002563
5.73697	0.00286102
5.74363	0.00321865
5.7503	0.00345707
5.75697	0.00369549
5.76363	0.0038743
5.7703	0.00399351
5.77697	0.00405312
5.78363	0.00411272
5.7903	0.00417233
5.79697	0.00417233
5.80363	0.00417233
5.8103	0.00411272
5.81697	0.00411272
5.82363	0.00405312
5.8303	0.00393391
5.83697	0.0038743
5.84363	0.0038147
5.8503	0.00369549
5.85697	0.00357628
5.86363	0.00345707
5.8703	0.00333786
5.87697	0.00321865
5.88363	0.00315905
5.8903	0.00315905
5.89697	0.00315905
5.90363	0.00321865
5.9103	0.00327825
5.91697	0.00339747
5.92363	0.00357628
5.9303	0.00369549
5.93697	0.0038743
5.94363	0.00399351
5.9503	0.00405312
5.95697	0.00411272
5.96363	0.00417233
5.9703	0.00417233
5.97697	0.00423193
5.98363	0.00423193
5.9903	0.00423193
5.99697	0.00417233
6.00363	0.00417233
6.0103	0.00411272
6.01697	0.00399351
6.02363	0.0038743
6.0303	0.00375509
6.03697	0.00369549
6.04363	0.00357628
6.0503	0.00357628
6.05697	0.00357628
6.06363	0.00357628
6.0703	0.00363588
6.07697	0.00363588
6.08363	0.00363588
6.0903	0.00363588
6.09697	0.00357628
6.10363	0.00345707
6.1103	0.00333786
6.11697	0.00327825
6.12363	0.00321865
6.1303	0.00321865
6.13697	0.00327825
6.14363	0.00339747
6.1503	0.00357628
6.15697	0.00375509
6.16363	0.00393391
6.1703	0.00411272
6.17697	0.00423193
6.18363	0.00435114
6.1903	0.00435114
6.19697	0.00435114
6.20363	0.00429153
6.2103	0.00417233
6.21697	0.00405312
6.22363	0.00399351
6.2303	0.00393391
6.23697	0.00393391
6.24363	0.00399351
6.2503	0.00417233
6.25697	0.00435114
6.26363	0.00464916
6.2703	0.00500679
6.27697	0.00530481
6.28363	0.00560284
6.2903	0.00584126
6.29697	0.00602007
6.30363	0.00613928
6.3103	0.00619888
6.31697	0.00619888
6.32363	0.00613928
6.3303	0.00607967
6.33697	0.00602007
6.34363	0.00602007
6.3503	0.00607967
6.35697	0.00613928
6.36363	0.00631809
6.3703	0.00661612
6.37697	0.00691414
6.38363	0.00727177
6.3903	0.0077486
6.39697	0.00816584
6.40363	0.00858307
6.4103	0.0089407
6.41697	0.00923872
6.42363	0.00947714
6.4303	0.00959635
6.43697	0.00971556
6.44363	0.00971556
6.4503	0.00971556
6.45697	0.00971556
6.46363	0.00977516
6.4703	0.00977516
6.47697	0.00989437
6.48363	0.00995398
6.4903	0.0100732
6.49697	0.010252
6.50363	0.0103712
6.5103	0.01055
6.51697	0.0106692
6.52363	0.010848
6.5303	0.0110269
6.53697	0.0112057
6.54363	0.0113249
6.5503	0.0115037
6.55697	0.0116825
6.56363	0.0118613
6.5703	0.0120401
6.57697	0.012219
6.58363	0.0124574
6.5903	0.0126362
6.59697	0.0127554
6.60363	0.0129342
6.6103	0.0130534
6.61697	0.013113
6.62363	0.0132322
6.6303	0.0132918
6.63697	0.0134707
6.64363	0.0136495
6.6503	0.0138879
6.65697	0.0141263
6.66363	0.0144839
6.6703	0.0148416
6.67697	0.0151396
6.68363	0.015378
6.6903	0.0154972
6.69697	0.0154972
6.70363	0.015378
6.7103	0.0151992
6.71697	0.0149012
6.72363	0.0146031
6.7303	0.0143647
6.73697	0.0141263
6.74363	0.0140071
6.7503	0.0139475
6.75697	0.0140071
6.76363	0.0141859
6.7703	0.0144243
6.77697	0.0146627
6.78363	0.0149608
6.7903	0.0151396
6.79697	0.0153184
6.80363	0.0154376
6.8103	0.0154376
6.81697	0.0154376
6.82363	0.015378
6.8303	0.0153184
6.83697	0.0153184
6.84363	0.015378
6.8503	0.0155568
6.85697	0.0157952
6.86363	0.0161529
6.8703	0.0165701
6.87697	0.0169873
6.88363	0.0174642
6.8903	0.0178814
6.89697	0.018239
6.90363	0.0185966
6.9103	0.0188947
6.91697	0.0191331
6.92363	0.0193119
6.9303	0.0195503
6.93697	0.0198483
6.94363	0.0201464
6.9503	0.0205636
6.95697	0.0209808
6.96363	0.0214577
6.9703	0.0219941
6.97697	0.0225306
6.98363	0.0230074
6.9903	0.0234246
6.99697	0.0237226
7.00363	0.0239015
7.0103	0.0239611
7.01697	0.0239015
7.02363	0.0237226
7.0303	0.0235438
7.03697	0.023365
7.04363	0.0233054
7.0503	0.023365
7.05697	0.0236034
7.06363	0.0240803
7.0703	0.0247359
7.07697	0.0255704
7.08363	0.0265837
7.0903	0.0277162
7.09697	0.0289679
7.10363	0.0302196
7.1103	0.0314713
7.11697	0.032723
7.12363	0.0339746
7.1303	0.0352263
7.13697	0.0364184
7.14363	0.0376701
7.1503	0.039041
7.15697	0.0404119
7.16363	0.0418425
7.1703	0.0433326
7.17697	0.0448823
7.18363	0.046432
7.1903	0.0479817
7.19697	0.0494719
7.20363	0.0509024
7.2103	0.0522733
7.21697	0.0535846
7.22363	0.0548363
7.2303	0.0560284
7.23697	0.0572801
7.24363	0.0585318
7.2503	0.0599027
7.25697	0.0612736
7.26363	0.0627637
7.2703	0.0643134
7.27697	0.0659227
7.28363	0.0675321
7.2903	0.0691414
7.29697	0.0706911
7.30363	0.0721812
7.3103	0.0736713
7.31697	0.0750422
7.32363	0.0763536
7.3303	0.0776649
7.33697	0.0789166
7.34363	0.0801682
7.3503	0.0814199
7.35697	0.0827312
7.36363	0.0839829
7.3703	0.0853539
7.37697	0.0867248
7.38363	0.0880957
7.3903	0.0894666
7.39697	0.0908971
7.40363	0.092268
7.4103	0.0936985
7.41697	0.095129
7.42363	0.0965595
7.4303	0.09799
7.43697	0.0994802
7.44363	0.10097
7.4503	0.10246
7.45697	0.10401
7.46363	0.1055
7.4703	0.10705
7.47697	0.10854
7.48363	0.109971
7.4903	0.111461
7.49697	0.112832
7.50363	0.114262
7.5103	0.115633
7.51697	0.117004
7.52363	0.118434
7.5303	0.119865
7.53697	0.121355
7.54363	0.122905
7.5503	0.124454
7.55697	0.126004
7.56363	0.127614
7.5703	0.129163
7.57697	0.130713
7.58363	0.132143
7.5903	0.133574
7.59697	0.134945
7.60363	0.136197
7.6103	0.137508
7.61697	0.13876
7.62363	0.140011
7.6303	0.141382
7.63697	0.142813
7.64363	0.144422
7.6503	0.146151
7.65697	0.147998
7.66363	0.150025
7.6703	0.152111
7.67697	0.154316
7.68363	0.156522
7.6903	0.158787
7.69697	0.160992
7.70363	0.163198
7.7103	0.165284
7.71697	0.16737
7.72363	0.169396
7.7303	0.171363
7.73697	0.173271
7.74363	0.175118
7.7503	0.176966
7.75697	0.178814
7.76363	0.180602
7.7703	0.18245
7.77697	0.184238
7.78363	0.186086
7.7903	0.187874
7.79697	0.189722
7.80363	0.191569
7.8103	0.193417
7.81697	0.195265
7.82363	0.197113
7.8303	0.19908
7.83697	0.201046
7.84363	0.203133
7.8503	0.205278
7.85697	0.207543
7.86363	0.209928
7.8703	0.212371
7.87697	0.214875
7.88363	0.217378
7.8903	0.219941
7.89697	0.222445
7.90363	0.224948
7.9103	0.227392
7.91697	0.229836
7.92363	0.232339
7.9303	0.234902
7.93697	0.237525
7.94363	0.240147
7.9503	0.242889
7.95697	0.245571
7.96363	0.248313
7.9703	0.250995
7.97697	0.253618
7.98363	0.256181
7.9903	0.258684
7.99697	0.261128
8.00363	0.263512
8.0103	0.265956
8.01697	0.26834
8.02363	0.270784
8.0303	0.273287
8.03697	0.275731
8.04363	0.278175
8.0503	0.280619
8.05697	0.282943
8.06363	0.285149
8.0703	0.287235
8.07697	0.289261
8.08363	0.291288
8.0903	0.293195
8.09697	0.295162
8.10363	0.297129
8.1103	0.299156
8.11697	0.301182
8.12363	0.303268
8.1303	0.305355
8.13697	0.307322
8.14363	0.309289
8.1503	0.311017
8.15697	0.312686
8.16363	0.314116
8.1703	0.315309
8.17697	0.316381
8.18363	0.317216
8.1903	0.317872
8.19697	0.318348
8.20363	0.318706
8.2103	0.318885
8.21697	0.318885
8.22363	0.318825
8.2303	0.318587
8.23697	0.31817
8.24363	0.317633
8.2503	0.316858
8.25697	0.315964
8.26363	0.314951
8.2703	0.313759
8.27697	0.312388
8.28363	0.310898
8.2903	0.309289
8.29697	0.30756
8.30363	0.305712
8.3103	0.303686
8.31697	0.30154
8.32363	0.299156
8.3303	0.296593
8.33697	0.293851
8.34363	0.29099
8.3503	0.28789
8.35697	0.284731
8.36363	0.281513
8.3703	0.278294
8.37697	0.275075
8.38363	0.271916
8.3903	0.268757
8.39697	0.265718
8.40363	0.262618
8.4103	0.259578
8.41697	0.256479
8.42363	0.25332
8.4303	0.250161
8.43697	0.246942
8.44363	0.243664
8.4503	0.240445
8.45697	0.237286
8.46363	0.234127
8.4703	0.231087
8.47697	0.228167
8.48363	0.225425
8.4903	0.222802
8.49697	0.220358
8.50363	0.218034
8.5103	0.215828
8.51697	0.213802
8.52363	0.211895
8.5303	0.210106
8.53697	0.208378
8.54363	0.206828
8.5503	0.205338
8.55697	0.203907
8.56363	0.202715
8.5703	0.201583
8.57697	0.200689
8.58363	0.199974
8.5903	0.199437
8.59697	0.19908
8.60363	0.19896
8.6103	0.19902
8.61697	0.199258
8.62363	0.199676
8.6303	0.200152
8.63697	0.200748
8.64363	0.201464
8.6503	0.202179
8.65697	0.202954
8.66363	0.203788
8.6703	0.204623
8.67697	0.205517
8.68363	0.20647
8.6903	0.207484
8.69697	0.208616
8.70363	0.209868
8.7103	0.211179
8.71697	0.21261
8.72363	0.214219
8.7303	0.215888
8.73697	0.217617
8.74363	0.219524
8.7503	0.221431
8.75697	0.223398
8.76363	0.225425
8.7703	0.227511
8.77697	0.229597
8.78363	0.231683
8.7903	0.233829
8.79697	0.236034
8.80363	0.23824
8.8103	0.240564
8.81697	0.242889
8.82363	0.245333
8.8303	0.247896
8.83697	0.250518
8.84363	0.25326
8.8503	0.256121
8.85697	0.259101
8.86363	0.262141
8.8703	0.265241
8.87697	0.268519
8.88363	0.271857
8.8903	0.275254
8.89697	0.278771
8.90363	0.282347
8.9103	0.286102
8.91697	0.289917
8.92363	0.293911
8.9303	0.297964
8.93697	0.302136
8.94363	0.306427
8.9503	0.310779
8.95697	0.315189
8.96363	0.319779
8.9703	0.324428
8.97697	0.329137
8.98363	0.334024
8.9903	0.339091
8.99697	0.344276
9.00363	0.349581
9.0103	0.355065
9.01697	0.360608
9.02363	0.366211
9.0303	0.371873
9.03697	0.377595
9.04363	0.383258
9.0503	0.38904
9.05697	0.394821
9.06363	0.400662
9.0703	0.406623
9.07697	0.412703
9.08363	0.418901
9.0903	0.425339
9.09697	0.431895
9.10363	0.438631
9.1103	0.445545
9.11697	0.452578
9.12363	0.45979
9.1303	0.467122
9.13697	0.474513
9.14363	0.482023
9.1503	0.489652
9.15697	0.497282
9.16363	0.504911
9.1703	0.512481
9.17697	0.519991
9.18363	0.527382
9.1903	0.534654
9.19697	0.541806
9.20363	0.548959
9.2103	0.555992
9.21697	0.563085
9.22363	0.570238
9.2303	0.57739
9.23697	0.584662
9.24363	0.591993
9.2503	0.599444
9.25697	0.606894
9.26363	0.614285
9.2703	0.621736
9.27697	0.629187
9.28363	0.636637
9.2903	0.644088
9.29697	0.651598
9.30363	0.659227
9.3103	0.666857
9.31697	0.674665
9.32363	0.682592
9.3303	0.690699
9.33697	0.698984
9.34363	0.707507
9.3503	0.71615
9.35697	0.725091
9.36363	0.734329
9.3703	0.743926
9.37697	0.75388
9.38363	0.764251
9.3903	0.775099
9.39697	0.786424
9.40363	0.798345
9.4103	0.810862
9.41697	0.824034
9.42363	0.837922
9.4303	0.852585
9.43697	0.868142
9.44363	0.884533
9.4503	0.901997
9.45697	0.920415
9.46363	0.939846
9.4703	0.96041
9.47697	0.981987
9.48363	1.00458
9.4903	1.02824
9.49697	1.05292
9.50363	1.07867
9.5103	1.10543
9.51697	1.1332
9.52363	1.16205
9.5303	1.19197
9.53697	1.22303
9.54363	1.25521
9.5503	1.28853
9.55697	1.32304
9.56363	1.35863
9.5703	1.3954
9.57697	1.43337
9.58363	1.47235
9.5903	1.51241
9.59697	1.55342
9.60363	1.59532
9.6103	1.63805
9.61697	1.68151
9.62363	1.72555
9.6303	1.7702
9.63697	1.81526
9.64363	1.86068
9.6503	1.90645
9.65697	1.95247
9.66363	1.9986
9.6703	2.04486
9.67697	2.09111
9.68363	2.13724
9.6903	2.18314
9.69697	2.22868
9.70363	2.2738
9.7103	2.31832
9.71697	2.36213
9.72363	2.40517
9.7303	2.44725
9.73697	2.48837
9.74363	2.52831
9.7503	2.56711
9.75697	2.6046
9.76363	2.64072
9.7703	2.67541
9.77697	2.70855
9.78363	2.74009
9.7903	2.77001
9.79697	2.79814
9.80363	2.82454
9.8103	2.8491
9.81697	2.87175
9.82363	2.89249
9.8303	2.91127
9.83697	2.92802
9.84363	2.9428
9.8503	2.9555
9.85697	2.96611
9.86363	2.97469
9.8703	2.98119
9.87697	2.9856
9.88363	2.98798
9.8903	2.98828
9.89697	2.98661
9.90363	2.98291
9.9103	2.97731
9.91697	2.96974
9.92363	2.96032
9.9303	2.94912
9.93697	2.93618
9.94363	2.92158
9.9503	2.90543
9.95697	2.88779
9.96363	2.86883
9.9703	2.84851
9.97697	2.82693
9.98363	2.80422
9.9903	2.78044
9.99697	2.75558
10.0036	2.72983
10.0103	2.70319
10.017	2.67577
10.0236	2.64776
10.0303	2.61921
10.037	2.59024
10.0436	2.56109
10.0503	2.53177
10.057	2.50244
10.0636	2.47329
10.0703	2.44439
10.077	2.41578
10.0836	2.3877
10.0903	2.36017
10.097	2.33334
10.1036	2.30736
10.1103	2.2822
10.117	2.25812
10.1236	2.23529
10.1303	2.21378
10.137	2.19381
10.1436	2.17563
10.1503	2.15942
10.157	2.14535
10.1636	2.13379
10.1703	2.12485
10.177	2.11877
10.1836	2.11585
10.1903	2.1162
10.197	2.12014
10.2036	2.12789
10.2103	2.13969
10.217	2.15584
10.2236	2.1767
10.2303	2.20251
10.237	2.2338
10.2436	2.27088
10.2503	2.31409
10.257	2.36398
10.2636	2.4209
10.2703	2.48528
10.277	2.55752
10.2836	2.6381
10.2903	2.72733
10.297	2.82574
10.3036	2.93374
10.3103	3.05188
10.317	3.18068
10.3236	3.32063
10.3303	3.47233
10.337	3.6363
10.3436	3.81303
10.3503	4.00299
10.357	4.20672
10.3636	4.42457
10.3703	4.65691
10.377	4.90421
10.3836	5.16677
10.3903	5.44482
10.397	5.73879
10.4036	6.04892
10.4103	6.37549
10.417	6.71875
10.4236	7.07889
10.4303	7.45595
10.437	7.85005
10.4436	8.26114
10.4503	8.68911
10.457	9.13376
10.4636	9.59486
10.4703	10.0721
10.477	10.565
10.4836	11.0732
10.4903	11.5961
10.497	12.1331
10.5036	12.6835
10.5103	13.2464
10.517	13.8212
10.5236	14.4069
10.5303	15.0024
10.537	15.6066
10.5436	16.2187
10.5503	16.8373
10.557	17.4612
10.5636	18.0891
10.5703	18.7197
10.577	19.3515
10.5836	19.9832
10.5903	20.6133
10.597	21.2404
10.6036	21.8627
10.6103	22.479
10.617	23.0876
10.6236	23.6869
10.6303	24.2755
10.637	24.8517
10.6436	25.414
10.6503	25.9609
10.657	26.4908
10.6636	27.0023
10.6703	27.4939
10.677	27.9643
10.6836	28.4122
10.6903	28.8364
10.697	29.2358
10.7036	29.6093
10.7103	29.956
10.717	30.275
10.7236	30.5655
10.7303	30.8267
10.737	31.0581
10.7436	31.2589
10.7503	31.429
10.757	31.5678
10.7636	31.6752
10.7703	31.751
10.777	31.7953
10.7836	31.808
10.7903	31.7894
10.797	31.7397
10.8036	31.6593
10.8103	31.5487
10.817	31.4084
10.8236	31.2389
10.8303	31.0411
10.837	30.8155
10.8436	30.5633
10.8503	30.2851
10.857	29.9819
10.8636	29.6547
10.8703	29.3047
10.877	28.9331
10.8836	28.541
10.8903	28.1296
10.897	27.7002
10.9036	27.2542
10.9103	26.7928
10.917	26.3173
10.9236	25.829
10.9303	25.3293
10.937	24.8194
10.9436	24.3005
10.9503	23.7739
10.957	23.2409
10.9636	22.7027
10.9703	22.1604
10.977	21.6152
10.9836	21.0684
10.9903	20.5209
10.997	19.9741
11.0036	19.4287
11.0103	18.8859
11.017	18.3467
11.0236	17.8118
11.0303	17.2824
11.037	16.759
11.0436	16.2425
11.0503	15.7335
11.057	15.2327
11.0636	14.7406
11.0703	14.2578
11.077	13.7846
11.0836	13.3216
11.0903	12.8692
11.097	12.4276
11.1036	11.9972
11.1103	11.5783
11.117	11.171
11.1236	10.7757
11.1303	10.3923
11.137	10.0211
11.1436	9.66197
11.1503	9.31501
11.157	8.98021
11.1636	8.6574
11.1703	8.34662
11.177	8.04776
11.1836	7.76058
11.1903	7.48497
11.197	7.2208
11.2036	6.96784
11.2103	6.72591
11.217	6.49476
11.2236	6.27422
11.2303	6.064
11.237	5.8639
11.2436	5.67371
11.2503	5.4931
11.257	5.32192
11.2636	5.1598
11.2703	5.00649
11.277	4.86177
11.2836	4.72528
11.2903	4.59671
11.297	4.47577
11.3036	4.36217
11.3103	4.25559
11.317	4.15576
11.3236	4.06241
11.3303	3.97527
11.337	3.89409
11.3436	3.81869
11.3503	3.74883
11.357	3.68428
11.3636	3.62486
11.3703	3.57032
11.377	3.52043
11.3836	3.47489
11.3903	3.43364
11.397	3.39633
11.4036	3.36272
11.4103	3.33273
11.417	3.30609
11.4236	3.28261
11.4303	3.26222
11.437	3.24476
11.4436	3.22998
11.4503	3.21788
11.457	3.20828
11.4636	3.20095
11.4703	3.19582
11.477	3.19272
11.4836	3.19153
11.4903	3.19213
11.497	3.19433
11.5036	3.19809
11.5103	3.20327
11.517	3.20977
11.5236	3.21746
11.5303	3.22622
11.537	3.23606
11.5436	3.24678
11.5503	3.25829
11.557	3.27051
11.5636	3.28326
11.5703	3.29661
11.577	3.31026
11.5836	3.32427
11.5903	3.3384
11.597	3.35264
11.6036	3.36689
11.6103	3.38101
11.617	3.39496
11.6236	3.40873
11.6303	3.42214
11.637	3.43531
11.6436	3.44813
11.6503	3.46053
11.657	3.47251
11.6636	3.48401
11.6703	3.49492
11.677	3.50529
11.6836	3.51506
11.6903	3.52412
11.697	3.53253
11.7036	3.54028
11.7103	3.54731
11.717	3.55369
11.7236	3.55941
11.7303	3.56442
11.737	3.56883
11.7436	3.57252
11.7503	3.57556
11.757	3.57789
11.7636	3.57962
11.7703	3.58063
11.777	3.58117
11.7836	3.58117
11.7903	3.58081
11.797	3.58021
11.8036	3.5795
11.8103	3.57884
11.817	3.57836
11.8236	3.57807
11.8303	3.57825
11.837	3.57896
11.8436	3.58033
11.8503	3.5826
11.857	3.58588
11.8636	3.59029
11.8703	3.59619
11.877	3.60364
11.8836	3.61311
11.8903	3.62474
11.897	3.63892
11.9036	3.65603
11.9103	3.67641
11.917	3.70055
11.9236	3.72893
11.9303	3.76201
11.937	3.80027
11.9436	3.84432
11.9503	3.89475
11.957	3.95221
11.9636	4.01729
11.9703	4.09085
11.977	4.1737
11.9836	4.2668
11.9903	4.37117
11.997	4.48799
12.0036	4.61853
12.0103	4.7642
12.017	4.92656
12.0236	5.10734
12.0303	5.30827
12.037	5.53143
12.0436	5.77891
12.0503	6.05315
12.057	6.35666
12.0636	6.69229
12.0703	7.06309
12.077	7.4724
12.0836	7.92384
12.0903	8.4213
12.097	8.96913
12.1036	9.57191
12.1103	10.2345
12.117	10.9622
12.1236	11.7608
12.1303	12.6364
12.137	13.5953
12.1436	14.6444
12.1503	15.7912
12.157	17.0432
12.1636	18.4086
12.1703	19.896
12.177	21.5144
12.1836	23.2731
12.1903	25.1821
12.197	27.2514
12.2036	29.4917
12.2103	31.9139
12.217	34.529
12.2236	37.3487
12.2303	40.3847
12.237	43.6486
12.2436	47.1525
12.2503	50.9084
12.257	54.9282
12.2636	59.2238
12.2703	63.8068
12.277	68.6887
12.2836	73.8806
12.2903	79.393
12.297	85.2362
12.3036	91.4196
12.3103	97.952
12.317	104.841
12.3236	112.095
12.3303	119.718
12.337	127.716
12.3436	136.091
12.3503	144.848
12.357	153.985
12.3636	163.502
12.3703	173.397
12.377	183.666
12.3836	194.302
12.3903	205.299
12.397	216.645
12.4036	228.332
12.4103	240.343
12.417	252.665
12.4236	265.281
12.4303	278.17
12.437	291.311
12.4436	304.682
12.4503	318.257
12.457	332.011
12.4636	345.914
12.4703	359.937
12.477	374.048
12.4836	388.217
12.4903	402.408
12.497	416.587
12.5036	430.718
12.5103	444.765
12.517	458.692
12.5236	472.46
12.5303	486.031
12.537	499.369
12.5436	512.436
12.5503	525.193
12.557	537.606
12.5636	549.637
12.5703	561.252
12.577	572.418
12.5836	583.103
12.5903	593.275
12.597	602.906
12.6036	611.967
12.6103	620.434
12.617	628.283
12.6236	635.492
12.6303	642.041
12.637	647.913
12.6436	653.093
12.6503	657.567
12.657	661.327
12.6636	664.363
12.6703	666.672
12.677	668.249
12.6836	669.096
12.6903	669.214
12.697	668.608
12.7036	667.285
12.7103	665.255
12.717	662.528
12.7236	659.118
12.7303	655.041
12.737	650.315
12.7436	644.959
12.7503	638.995
12.757	632.444
12.7636	625.332
12.7703	617.683
12.777	609.525
12.7836	600.886
12.7903	591.793
12.797	582.276
12.8036	572.364
12.8103	562.088
12.817	551.478
12.8236	540.565
12.8303	529.379
12.837	517.95
12.8436	506.31
12.8503	494.489
12.857	482.516
12.8636	470.42
12.8703	458.23
12.877	445.974
12.8836	433.679
12.8903	421.371
12.897	409.075
12.9036	396.815
12.9103	384.614
12.917	372.494
12.9236	360.475
12.9303	348.578
12.937	336.82
12.9436	325.219
12.9503	313.79
12.957	302.548
12.9636	291.506
12.9703	280.677
12.977	270.071
12.9836	259.698
12.9903	249.565
12.997	239.681
13.0036	230.052
13.0103	220.681
13.017	211.574
13.0236	202.734
13.0303	194.161
13.037	185.858
13.0436	177.824
13.0503	170.059
13.057	162.562
13.0636	155.331
13.0703	148.362
13.077	141.654
13.0836	135.202
13.0903	129.001
13.097	123.048
13.1036	117.336
13.1103	111.862
13.117	106.618
13.1236	101.598
13.1303	96.7979
13.137	92.2097
13.1436	87.8273
13.1503	83.6443
13.157	79.654
13.1636	75.8498
13.1703	72.2253
13.177	68.7737
13.1836	65.4886
13.1903	62.3634
13.197	59.3919
13.2036	56.5675
13.2103	53.8843
13.217	51.3362
13.2236	48.9171
13.2303	46.6213
13.237	44.4432
13.2436	42.3775
13.2503	40.4187
13.257	38.562
13.2636	36.8022
13.2703	35.1349
13.277	33.5553
13.2836	32.0593
13.2903	30.6426
13.297	29.3013
13.3036	28.0315
13.3103	26.8296
13.317	25.6922
[truncated: 2,502 more rows]
