# Supplementary material for: Physicochemical quality assessment of four asparaginases
Source: PLoS One. 2025 Jun 16;20(6):e0326106. doi: 10.1371/journal.pone.0326106 (PMC12169553; doi:10.1371/journal.pone.0326106)
Supplement: S2 Fig — (ZIP) [file pone.0326106.s002.zip › S2 Fig2 Raw Data SEC_Celginase.xlsx]

## Sheet: SEC CELGINASE
X-Axis (left): Time in min
Y-Axis (right): Absorption in AU
0.00655	0.00846386
0.0132167	0.00840425
0.0198833	0.00816584
0.02655	0.00786781
0.0332167	0.00751018
0.0398833	0.00703335
0.04655	0.00661612
0.0532167	0.00619888
0.0598833	0.00590086
0.06655	0.00566244
0.0732167	0.00554323
0.0798833	0.00554323
0.08655	0.00566244
0.0932167	0.00578165
0.0998833	0.00596046
0.10655	0.00607967
0.113217	0.00613928
0.119883	0.00613928
0.12655	0.00602007
0.133217	0.00590086
0.139883	0.00572205
0.14655	0.00548363
0.153217	0.00530481
0.159883	0.005126
0.16655	0.00500679
0.173217	0.00494719
0.179883	0.00494719
0.18655	0.00494719
0.193217	0.00488758
0.199883	0.00488758
0.20655	0.00476837
0.213217	0.00470877
0.219883	0.00458956
0.22655	0.00441074
0.233217	0.00429153
0.239883	0.00423193
0.24655	0.00423193
0.253217	0.00429153
0.259883	0.00435114
0.26655	0.00447035
0.273217	0.00458956
0.279883	0.00464916
0.28655	0.00470877
0.293217	0.00464916
0.299883	0.00452995
0.30655	0.00441074
0.313217	0.00417233
0.319883	0.00399351
0.32655	0.00375509
0.333217	0.00357628
0.339883	0.00339747
0.34655	0.00327825
0.353217	0.00321865
0.359883	0.00315905
0.36655	0.00315905
0.373217	0.00315905
0.379883	0.00315905
0.38655	0.00321865
0.393217	0.00333786
0.399883	0.00339747
0.40655	0.00357628
0.413217	0.00369549
0.419883	0.00375509
0.42655	0.0038147
0.433217	0.0038147
0.439883	0.00375509
0.44655	0.00363588
0.453217	0.00345707
0.459883	0.00321865
0.46655	0.00303984
0.473217	0.00280142
0.479883	0.0026226
0.48655	0.00250339
0.493217	0.00238419
0.499883	0.00232458
0.50655	0.00220537
0.513217	0.00208616
0.519883	0.00196695
0.52655	0.00184774
0.533217	0.00166893
0.539883	0.00154972
0.54655	0.00143051
0.553217	0.0013113
0.559883	0.0013113
0.56655	0.0012517
0.573217	0.0012517
0.579883	0.00119209
0.58655	0.00119209
0.593217	0.00113249
0.599883	0.00107288
0.60655	0.000953674
0.613217	0.000834465
0.619883	0.000715256
0.62655	0.000536442
0.633217	0.000417233
0.639883	0.000298023
0.64655	0.000178814
0.653217	5.96046e-05
0.659883	0
0.66655	0
0.673217	0
0.679883	0.000119209
0.68655	0.000238419
0.693217	0.000357628
0.699883	0.000596046
0.70655	0.000834465
0.713217	0.00107288
0.719883	0.00137091
0.72655	0.00166893
0.733217	0.00202656
0.739883	0.00232458
0.74655	0.0026226
0.753217	0.00298023
0.759883	0.00327825
0.76655	0.00351667
0.773217	0.00363588
0.779883	0.00369549
0.78655	0.00363588
0.793217	0.00339747
0.799883	0.00303984
0.80655	0.002563
0.813217	0.00202656
0.819883	0.00143051
0.82655	0.00089407
0.833217	0.000417233
0.839883	0.000119209
0.84655	-0.000119209
0.853217	-0.000238419
0.859883	-0.000298023
0.86655	-0.000238419
0.873217	-0.000178814
0.879883	-0.000178814
0.88655	-0.000178814
0.893217	-0.000238419
0.899883	-0.000357628
0.90655	-0.000536442
0.913217	-0.000715256
0.919883	-0.000953674
0.92655	-0.00113249
0.933217	-0.0013113
0.939883	-0.00143051
0.94655	-0.00154972
0.953217	-0.00166893
0.959883	-0.00172854
0.96655	-0.00184774
0.973217	-0.00190735
0.979883	-0.00190735
0.98655	-0.00196695
0.993217	-0.00196695
0.999883	-0.00190735
1.00655	-0.00178814
1.01322	-0.00172854
1.01988	-0.00160932
1.02655	-0.00149012
1.03322	-0.00143051
1.03988	-0.00137091
1.04655	-0.00137091
1.05322	-0.00137091
1.05988	-0.00149012
1.06655	-0.00154972
1.07322	-0.00166893
1.07988	-0.00184774
1.08655	-0.00190735
1.09322	-0.00202656
1.09988	-0.00214577
1.10655	-0.00220537
1.11322	-0.00226498
1.11988	-0.00232458
1.12655	-0.00238419
1.13322	-0.00244379
1.13988	-0.00250339
1.14655	-0.00268221
1.15322	-0.00286102
1.15988	-0.00309944
1.16655	-0.00333786
1.17322	-0.00369549
1.17988	-0.00399351
1.18655	-0.00435114
1.19322	-0.00470877
1.19988	-0.00494719
1.20655	-0.0051856
1.21322	-0.00542402
1.21988	-0.00554323
1.22655	-0.00560284
1.23322	-0.00572205
1.23988	-0.00578165
1.24655	-0.00584126
1.25322	-0.00596046
1.25988	-0.00607967
1.26655	-0.00625849
1.27322	-0.0063777
1.27988	-0.00649691
1.28655	-0.00667572
1.29322	-0.00673533
1.29988	-0.00679493
1.30655	-0.00679493
1.31322	-0.00679493
1.31988	-0.00667572
1.32655	-0.00661612
1.33322	-0.0064373
1.33988	-0.00631809
1.34655	-0.00613928
1.35322	-0.00602007
1.35988	-0.00584126
1.36655	-0.00578165
1.37322	-0.00566244
1.37988	-0.00560284
1.38655	-0.00560284
1.39322	-0.00554323
1.39988	-0.00554323
1.40655	-0.00554323
1.41322	-0.00548363
1.41988	-0.00542402
1.42655	-0.00536442
1.43322	-0.00530481
1.43988	-0.00524521
1.44655	-0.0051856
1.45322	-0.005126
1.45988	-0.0051856
1.46655	-0.00530481
1.47322	-0.00542402
1.47988	-0.00572205
1.48655	-0.00602007
1.49322	-0.0063777
1.49988	-0.00673533
1.50655	-0.00709295
1.51322	-0.00745058
1.51988	-0.007689
1.52655	-0.00792742
1.53322	-0.00810623
1.53988	-0.00822544
1.54655	-0.00822544
1.55322	-0.00822544
1.55988	-0.00822544
1.56655	-0.00816584
1.57322	-0.00810623
1.57988	-0.00804663
1.58655	-0.00792742
1.59322	-0.00786781
1.59988	-0.0077486
1.60655	-0.0077486
1.61322	-0.0077486
1.61988	-0.0077486
1.62655	-0.00780821
1.63322	-0.00792742
1.63988	-0.00804663
1.64655	-0.00816584
1.65322	-0.00822544
1.65988	-0.00822544
1.66655	-0.00816584
1.67322	-0.00804663
1.67988	-0.00786781
1.68655	-0.007689
1.69322	-0.00751018
1.69988	-0.00739098
1.70655	-0.00733137
1.71322	-0.00733137
1.71988	-0.00745058
1.72655	-0.00762939
1.73322	-0.00786781
1.73988	-0.00816584
1.74655	-0.00846386
1.75322	-0.00870228
1.75988	-0.0090003
1.76655	-0.00923872
1.77322	-0.00947714
1.77988	-0.00959635
1.78655	-0.00971556
1.79322	-0.00971556
1.79988	-0.00965595
1.80655	-0.00953674
1.81322	-0.00935793
1.81988	-0.00911951
1.82655	-0.00882149
1.83322	-0.00858307
1.83988	-0.00834465
1.84655	-0.00822544
1.85322	-0.00816584
1.85988	-0.00822544
1.86655	-0.00834465
1.87322	-0.00864267
1.87988	-0.0089407
1.88655	-0.00935793
1.89322	-0.00977516
1.89988	-0.0101924
1.90655	-0.0106096
1.91322	-0.0109673
1.91988	-0.0112057
1.92655	-0.0112653
1.93322	-0.0112057
1.93988	-0.0109673
1.94655	-0.0106096
1.95322	-0.0101328
1.95988	-0.00959635
1.96655	-0.0090003
1.97322	-0.00846386
1.97988	-0.00798702
1.98655	-0.00756979
1.99322	-0.00727177
1.99988	-0.00715256
2.00655	-0.00709295
2.01322	-0.00715256
2.01988	-0.00721216
2.02655	-0.00739098
2.03322	-0.00756979
2.03988	-0.007689
2.04655	-0.00780821
2.05322	-0.00792742
2.05988	-0.00804663
2.06655	-0.00816584
2.07322	-0.00822544
2.07988	-0.00834465
2.08655	-0.00846386
2.09322	-0.00864267
2.09988	-0.00882149
2.10655	-0.00905991
2.11322	-0.00923872
2.11988	-0.00947714
2.12655	-0.00965595
2.13322	-0.00989437
2.13988	-0.0100732
2.14655	-0.010252
2.15322	-0.0104308
2.15988	-0.0106692
2.16655	-0.010848
2.17322	-0.0110269
2.17988	-0.0112057
2.18655	-0.0113845
2.19322	-0.0115037
2.19988	-0.0115633
2.20655	-0.0115633
2.21322	-0.0115633
2.21988	-0.0115633
2.22655	-0.0115633
2.23322	-0.0115633
2.23988	-0.0116229
2.24655	-0.0116825
2.25322	-0.0117421
2.25988	-0.0118613
2.26655	-0.0119209
2.27322	-0.0120401
2.27988	-0.0120401
2.28655	-0.0120401
2.29322	-0.0120401
2.29988	-0.0119805
2.30655	-0.0118613
2.31322	-0.0117421
2.31988	-0.0116229
2.32655	-0.0115633
2.33322	-0.0114441
2.33988	-0.0113845
2.34655	-0.0113249
2.35322	-0.0112653
2.35988	-0.0112057
2.36655	-0.0110865
2.37322	-0.0109076
2.37988	-0.0107288
2.38655	-0.0104904
2.39322	-0.0101924
2.39988	-0.00995398
2.40655	-0.00971556
2.41322	-0.00947714
2.41988	-0.00935793
2.42655	-0.00929832
2.43322	-0.00935793
2.43988	-0.00959635
2.44655	-0.00983477
2.45322	-0.0101924
2.45988	-0.01055
2.46655	-0.0109076
2.47322	-0.0112653
2.47988	-0.0115037
2.48655	-0.0116825
2.49322	-0.0118017
2.49988	-0.0118017
2.50655	-0.0117421
2.51322	-0.0116825
2.51988	-0.0116229
2.52655	-0.0115037
2.53322	-0.0113845
2.53988	-0.0112653
2.54655	-0.0111461
2.55322	-0.0109673
2.55988	-0.0107884
2.56655	-0.0106096
2.57322	-0.0104308
2.57988	-0.0103116
2.58655	-0.0101924
2.59322	-0.0101328
2.59988	-0.0101328
2.60655	-0.0101328
2.61322	-0.010252
2.61988	-0.0103116
2.62655	-0.0104308
2.63322	-0.0106096
2.63988	-0.0107884
2.64655	-0.0109673
2.65322	-0.0111461
2.65988	-0.0113845
2.66655	-0.0115633
2.67322	-0.0118017
2.67988	-0.0119805
2.68655	-0.0121593
2.69322	-0.0122786
2.69988	-0.0123978
2.70655	-0.0123978
2.71322	-0.0123978
2.71988	-0.0123978
2.72655	-0.0123382
2.73322	-0.0122786
2.73988	-0.012219
2.74655	-0.0121593
2.75322	-0.0120997
2.75988	-0.0120401
2.76655	-0.0119805
2.77322	-0.0119805
2.77988	-0.0120401
2.78655	-0.0120997
2.79322	-0.0121593
2.79988	-0.0123382
2.80655	-0.012517
2.81322	-0.0126958
2.81988	-0.0128746
2.82655	-0.0130534
2.83322	-0.0132322
2.83988	-0.0133514
2.84655	-0.0134707
2.85322	-0.0135303
2.85988	-0.0135303
2.86655	-0.0135899
2.87322	-0.0135899
2.87988	-0.0135899
2.88655	-0.0135303
2.89322	-0.0134707
2.89988	-0.0133514
2.90655	-0.0132322
2.91322	-0.0129938
2.91988	-0.0126958
2.92655	-0.0123978
2.93322	-0.0120401
2.93988	-0.0117421
2.94655	-0.0113845
2.95322	-0.0110865
2.95988	-0.0107884
2.96655	-0.01055
2.97322	-0.0104308
2.97988	-0.0103116
2.98655	-0.0103116
2.99322	-0.0103712
2.99988	-0.0104904
3.00655	-0.0106692
3.01322	-0.0109076
3.01988	-0.0112653
3.02655	-0.0115633
3.03322	-0.0119209
3.03988	-0.0121593
3.04655	-0.0123978
3.05322	-0.012517
3.05988	-0.0125766
3.06655	-0.012517
3.07322	-0.0124574
3.07988	-0.0123382
3.08655	-0.0121593
3.09322	-0.0120401
3.09988	-0.0119209
3.10655	-0.0118613
3.11322	-0.0118017
3.11988	-0.0117421
3.12655	-0.0116825
3.13322	-0.0116825
3.13988	-0.0116229
3.14655	-0.0115633
3.15322	-0.0115633
3.15988	-0.0115633
3.16655	-0.0116229
3.17322	-0.0117421
3.17988	-0.0119209
3.18655	-0.0121593
3.19322	-0.0124574
3.19988	-0.0126958
3.20655	-0.0129938
3.21322	-0.0131726
3.21988	-0.0133514
3.22655	-0.0133514
3.23322	-0.0132918
3.23988	-0.013113
3.24655	-0.0128746
3.25322	-0.012517
3.25988	-0.012219
3.26655	-0.0119209
3.27322	-0.0116825
3.27988	-0.0115633
3.28655	-0.0115037
3.29322	-0.0115037
3.29988	-0.0116229
3.30655	-0.0117421
3.31322	-0.0119209
3.31988	-0.0120997
3.32655	-0.0122786
3.33322	-0.0123978
3.33988	-0.012517
3.34655	-0.0126362
3.35322	-0.0126958
3.35988	-0.0126958
3.36655	-0.0126958
3.37322	-0.0126958
3.37988	-0.0126362
3.38655	-0.0125766
3.39322	-0.012517
3.39988	-0.0123978
3.40655	-0.0122786
3.41322	-0.0121593
3.41988	-0.0120401
3.42655	-0.0119209
3.43322	-0.0119209
3.43988	-0.0119209
3.44655	-0.0119209
3.45322	-0.0119805
3.45988	-0.0120997
3.46655	-0.0121593
3.47322	-0.0122786
3.47988	-0.0123978
3.48655	-0.012517
3.49322	-0.0125766
3.49988	-0.0126362
3.50655	-0.0127554
3.51322	-0.012815
3.51988	-0.0129342
3.52655	-0.0130534
3.53322	-0.0131726
3.53988	-0.0132918
3.54655	-0.013411
3.55322	-0.0134707
3.55988	-0.0135303
3.56655	-0.0135303
3.57322	-0.0135303
3.57988	-0.0134707
3.58655	-0.0133514
3.59322	-0.0131726
3.59988	-0.0129938
3.60655	-0.012815
3.61322	-0.0126362
3.61988	-0.0125766
3.62655	-0.012517
3.63322	-0.0125766
3.63988	-0.0126958
3.64655	-0.0128746
3.65322	-0.013113
3.65988	-0.0134707
3.66655	-0.0137687
3.67322	-0.0140071
3.67988	-0.0142455
3.68655	-0.0144243
3.69322	-0.0145435
3.69988	-0.0146627
3.70655	-0.014782
3.71322	-0.0149608
3.71988	-0.0151396
3.72655	-0.015378
3.73322	-0.0156164
3.73988	-0.015974
3.74655	-0.0162721
3.75322	-0.0165701
3.75988	-0.0168085
3.76655	-0.0169873
3.77322	-0.0171065
3.77988	-0.0171661
3.78655	-0.0171065
3.79322	-0.0169873
3.79988	-0.0168085
3.80655	-0.0166297
3.81322	-0.0164509
3.81988	-0.0162721
3.82655	-0.0160933
3.83322	-0.015974
3.83988	-0.0157952
3.84655	-0.015676
3.85322	-0.0155568
3.85988	-0.015378
3.86655	-0.0151992
3.87322	-0.0150204
3.87988	-0.0148416
3.88655	-0.0146627
3.89322	-0.0146031
3.89988	-0.0145435
3.90655	-0.0146031
3.91322	-0.014782
3.91988	-0.0149608
3.92655	-0.0151992
3.93322	-0.0154972
3.93988	-0.0157356
3.94655	-0.0159144
3.95322	-0.0160336
3.95988	-0.0160933
3.96655	-0.0160336
3.97322	-0.0158548
3.97988	-0.0156164
3.98655	-0.015378
3.99322	-0.01508
3.99988	-0.0148416
4.00655	-0.0146031
4.01322	-0.0143647
4.01988	-0.0141859
4.02655	-0.0140667
4.03322	-0.0140071
4.03988	-0.0140071
4.04655	-0.0140071
4.05322	-0.0141263
4.05988	-0.0142455
4.06655	-0.0144243
4.07322	-0.0146031
4.07988	-0.014782
4.08655	-0.0149608
4.09322	-0.01508
4.09988	-0.0151396
4.10655	-0.0151992
4.11322	-0.0151992
4.11988	-0.01508
4.12655	-0.0150204
4.13322	-0.0148416
4.13988	-0.0147223
4.14655	-0.0146031
4.15322	-0.0144839
4.15988	-0.0144243
4.16655	-0.0144243
4.17322	-0.0144839
4.17988	-0.0146031
4.18655	-0.014782
4.19322	-0.0149608
4.19988	-0.0151396
4.20655	-0.0153184
4.21322	-0.0154972
4.21988	-0.0157356
4.22655	-0.0159144
4.23322	-0.0160933
4.23988	-0.0162721
4.24655	-0.0164509
4.25322	-0.0166297
4.25988	-0.0166893
4.26655	-0.0167489
4.27322	-0.0167489
4.27988	-0.0167489
4.28655	-0.0166297
4.29322	-0.0165701
4.29988	-0.0164509
4.30655	-0.0163317
4.31322	-0.0162721
4.31988	-0.0162721
4.32655	-0.0163913
4.33322	-0.0165105
4.33988	-0.0166297
4.34655	-0.0168681
4.35322	-0.0170469
4.35988	-0.0172257
4.36655	-0.0174046
4.37322	-0.0175834
4.37988	-0.0177026
4.38655	-0.0177622
4.39322	-0.0178218
4.39988	-0.0177622
4.40655	-0.0177026
4.41322	-0.017643
4.41988	-0.0175238
4.42655	-0.017345
4.43322	-0.0172257
4.43988	-0.0171661
4.44655	-0.0171065
4.45322	-0.0170469
4.45988	-0.0170469
4.46655	-0.0170469
4.47322	-0.0170469
4.47988	-0.0169873
4.48655	-0.0168681
4.49322	-0.0166893
4.49988	-0.0165105
4.50655	-0.0162721
4.51322	-0.0160336
4.51988	-0.0158548
4.52655	-0.0157356
4.53322	-0.0157356
4.53988	-0.0157952
4.54655	-0.015974
4.55322	-0.0162125
4.55988	-0.0164509
4.56655	-0.0166893
4.57322	-0.0168681
4.57988	-0.0169873
4.58655	-0.0170469
4.59322	-0.0170469
4.59988	-0.0169873
4.60655	-0.0169277
4.61322	-0.0168085
4.61988	-0.0166893
4.62655	-0.0166297
4.63322	-0.0165105
4.63988	-0.0164509
4.64655	-0.0163913
4.65322	-0.0162721
4.65988	-0.0162721
4.66655	-0.0162721
4.67322	-0.0163317
4.67988	-0.0165105
4.68655	-0.0167489
4.69322	-0.0170469
4.69988	-0.0174642
4.70655	-0.0180006
4.71322	-0.0184774
4.71988	-0.0190139
4.72655	-0.0194907
4.73322	-0.0198483
4.73988	-0.0201464
4.74655	-0.0202656
4.75322	-0.020206
4.75988	-0.0200868
4.76655	-0.0197887
4.77322	-0.0194311
4.77988	-0.0190735
4.78655	-0.0187159
4.79322	-0.0184178
4.79988	-0.0181794
4.80655	-0.0180006
4.81322	-0.0178814
4.81988	-0.0178218
4.82655	-0.0178218
4.83322	-0.0177622
4.83988	-0.0177622
4.84655	-0.0177622
4.85322	-0.0177026
4.85988	-0.0177622
4.86655	-0.0178218
4.87322	-0.017941
4.87988	-0.0181198
4.88655	-0.0183582
4.89322	-0.0186563
4.89988	-0.0190139
4.90655	-0.0193715
4.91322	-0.0197291
4.91988	-0.0200272
4.92655	-0.0203252
4.93322	-0.020504
4.93988	-0.0206232
4.94655	-0.0206232
4.95322	-0.0206232
4.95988	-0.020504
4.96655	-0.0203252
4.97322	-0.0201464
4.97988	-0.019908
4.98655	-0.0196695
4.99322	-0.0194907
4.99988	-0.0193715
5.00655	-0.0192523
5.01322	-0.0191927
5.01988	-0.0191927
5.02655	-0.0192523
5.03322	-0.0193715
5.03988	-0.0194907
5.04655	-0.0196099
5.05322	-0.0197291
5.05988	-0.0197887
5.06655	-0.0198483
5.07322	-0.0198483
5.07988	-0.0197291
5.08655	-0.0196099
5.09322	-0.0194907
5.09988	-0.0193119
5.10655	-0.0191927
5.11322	-0.0191331
5.11988	-0.0190735
5.12655	-0.0190735
5.13322	-0.0191331
5.13988	-0.0191927
5.14655	-0.0192523
5.15322	-0.0192523
5.15988	-0.0192523
5.16655	-0.0191927
5.17322	-0.0190735
5.17988	-0.0188947
5.18655	-0.0187159
5.19322	-0.018537
5.19988	-0.0183582
5.20655	-0.0181198
5.21322	-0.0180006
5.21988	-0.0178814
5.22655	-0.0178218
5.23322	-0.0178218
5.23988	-0.017941
5.24655	-0.0180602
5.25322	-0.018239
5.25988	-0.0184774
5.26655	-0.0186563
5.27322	-0.0188947
5.27988	-0.0190139
5.28655	-0.0191331
5.29322	-0.0191331
5.29988	-0.0190735
5.30655	-0.0189543
5.31322	-0.0188351
5.31988	-0.0185966
5.32655	-0.0184178
5.33322	-0.0181794
5.33988	-0.017941
5.34655	-0.0177622
5.35322	-0.0175238
5.35988	-0.017345
5.36655	-0.0171661
5.37322	-0.0169873
5.37988	-0.0168085
5.38655	-0.0166893
5.39322	-0.0165701
5.39988	-0.0165105
5.40655	-0.0165105
5.41322	-0.0165701
5.41988	-0.0167489
5.42655	-0.0169277
5.43322	-0.0172257
5.43988	-0.0175834
5.44655	-0.017941
5.45322	-0.0182986
5.45988	-0.0186563
5.46655	-0.0189543
5.47322	-0.0191927
5.47988	-0.0193715
5.48655	-0.0194907
5.49322	-0.0195503
5.49988	-0.0195503
5.50655	-0.0195503
5.51322	-0.0195503
5.51988	-0.0195503
5.52655	-0.0195503
5.53322	-0.0196099
5.53988	-0.0197291
5.54655	-0.019908
5.55322	-0.0200868
5.55988	-0.0202656
5.56655	-0.0204444
5.57322	-0.0206232
5.57988	-0.0208616
5.58655	-0.0209808
5.59322	-0.0211596
5.59988	-0.0212789
5.60655	-0.0213385
5.61322	-0.0213981
5.61988	-0.0213981
5.62655	-0.0212789
5.63322	-0.0211596
5.63988	-0.0209808
5.64655	-0.0206828
5.65322	-0.0203848
5.65988	-0.0200272
5.66655	-0.0197291
5.67322	-0.0193715
5.67988	-0.0190735
5.68655	-0.0187755
5.69322	-0.018537
5.69988	-0.0183582
5.70655	-0.0181794
5.71322	-0.0180602
5.71988	-0.017941
5.72655	-0.0178814
5.73322	-0.017941
5.73988	-0.0180006
5.74655	-0.0181198
5.75322	-0.0182986
5.75988	-0.0184774
5.76655	-0.0187159
5.77322	-0.0189543
5.77988	-0.0191331
5.78655	-0.0192523
5.79322	-0.0193119
5.79988	-0.0193119
5.80655	-0.0191927
5.81322	-0.0190735
5.81988	-0.0188351
5.82655	-0.0186563
5.83322	-0.0184178
5.83988	-0.0182986
5.84655	-0.0181198
5.85322	-0.0180602
5.85988	-0.0180006
5.86655	-0.0180006
5.87322	-0.0180006
5.87988	-0.0180006
5.88655	-0.0180006
5.89322	-0.0180006
5.89988	-0.0180006
5.90655	-0.0180006
5.91322	-0.017941
5.91988	-0.0180006
5.92655	-0.0180006
5.93322	-0.0180602
5.93988	-0.0181794
5.94655	-0.0182986
5.95322	-0.0184178
5.95988	-0.018537
5.96655	-0.0185966
5.97322	-0.0186563
5.97988	-0.0186563
5.98655	-0.0186563
5.99322	-0.0186563
5.99988	-0.0185966
6.00655	-0.018537
6.01322	-0.0184178
6.01988	-0.0182986
6.02655	-0.0181794
6.03322	-0.0180006
6.03988	-0.0178814
6.04655	-0.0177622
6.05322	-0.0175834
6.05988	-0.0174642
6.06655	-0.017345
6.07322	-0.0171661
6.07988	-0.0170469
6.08655	-0.0169277
6.09322	-0.0168085
6.09988	-0.0167489
6.10655	-0.0166893
6.11322	-0.0166297
6.11988	-0.0166893
6.12655	-0.0167489
6.13322	-0.0168085
6.13988	-0.0169277
6.14655	-0.0170469
6.15322	-0.0171661
6.15988	-0.0172853
6.16655	-0.017345
6.17322	-0.017345
6.17988	-0.0172853
6.18655	-0.0172257
6.19322	-0.0171065
6.19988	-0.0169873
6.20655	-0.0168681
6.21322	-0.0166893
6.21988	-0.0166297
6.22655	-0.0165105
6.23322	-0.0163913
6.23988	-0.0162721
6.24655	-0.0161529
6.25322	-0.0160336
6.25988	-0.0159144
6.26655	-0.0157952
6.27322	-0.0156164
6.27988	-0.0154972
6.28655	-0.0153184
6.29322	-0.0151396
6.29988	-0.0149608
6.30655	-0.0148416
6.31322	-0.0146627
6.31988	-0.0144839
6.32655	-0.0143647
6.33322	-0.0141859
6.33988	-0.0140071
6.34655	-0.0138283
6.35322	-0.0136495
6.35988	-0.013411
6.36655	-0.0131726
6.37322	-0.0128746
6.37988	-0.0126362
6.38655	-0.0123382
6.39322	-0.0120401
6.39988	-0.0118017
6.40655	-0.0115633
6.41322	-0.0113249
6.41988	-0.0111461
6.42655	-0.0110269
6.43322	-0.0109076
6.43988	-0.010848
6.44655	-0.0107884
6.45322	-0.0107288
6.45988	-0.0106096
6.46655	-0.01055
6.47322	-0.0104308
6.47988	-0.0103116
6.48655	-0.0101328
6.49322	-0.00995398
6.49988	-0.00971556
6.50655	-0.00947714
6.51322	-0.00917911
6.51988	-0.00888109
6.52655	-0.00852346
6.53322	-0.00816584
6.53988	-0.00780821
6.54655	-0.00739098
6.55322	-0.00697374
6.55988	-0.00655651
6.56655	-0.00613928
6.57322	-0.00578165
6.57988	-0.00554323
6.58655	-0.00542402
6.59322	-0.00536442
6.59988	-0.00536442
6.60655	-0.00554323
6.61322	-0.00578165
6.61988	-0.00607967
6.62655	-0.0064373
6.63322	-0.00679493
6.63988	-0.00709295
6.64655	-0.00733137
6.65322	-0.00745058
6.65988	-0.00751018
6.66655	-0.00739098
6.67322	-0.00721216
6.67988	-0.00697374
6.68655	-0.00661612
6.69322	-0.00619888
6.69988	-0.00572205
6.70655	-0.00530481
6.71322	-0.00488758
6.71988	-0.00452995
6.72655	-0.00417233
6.73322	-0.00393391
6.73988	-0.00375509
6.74655	-0.00363588
6.75322	-0.00351667
6.75988	-0.00345707
6.76655	-0.00339747
6.77322	-0.00327825
6.77988	-0.00315905
6.78655	-0.00292063
6.79322	-0.00268221
6.79988	-0.00244379
6.80655	-0.00214577
6.81322	-0.00184774
6.81988	-0.00160932
6.82655	-0.00137091
6.83322	-0.00113249
6.83988	-0.000953674
6.84655	-0.000715256
6.85322	-0.000476837
6.85988	-0.000238419
6.86655	5.96046e-05
6.87322	0.000357628
6.87988	0.000655651
6.88655	0.000953674
6.89322	0.00119209
6.89988	0.00143051
6.90655	0.00166893
6.91322	0.00190735
6.91988	0.00220537
6.92655	0.00250339
6.93322	0.00286102
6.93988	0.00333786
6.94655	0.0038147
6.95322	0.00429153
6.95988	0.00470877
6.96655	0.005126
6.97322	0.00542402
6.97988	0.00566244
6.98655	0.00578165
6.99322	0.00584126
6.99988	0.00590086
7.00655	0.00596046
7.01322	0.00607967
7.01988	0.00625849
7.02655	0.00655651
7.03322	0.00697374
7.03988	0.00751018
7.04655	0.00810623
7.05322	0.00876188
7.05988	0.00953674
7.06655	0.0103116
7.07322	0.0110865
7.07988	0.0119209
7.08655	0.0127554
7.09322	0.0136495
7.09988	0.0146627
7.10655	0.0157356
7.11322	0.0169277
7.11988	0.018239
7.12655	0.0197291
7.13322	0.0212789
7.13988	0.0230074
7.14655	0.0248551
7.15322	0.0267625
7.15988	0.0287294
7.16655	0.030756
7.17322	0.0327826
7.17988	0.0348091
7.18655	0.0368357
7.19322	0.0388622
7.19988	0.041008
7.20655	0.0432134
7.21322	0.0455976
7.21988	0.0481009
7.22655	0.0507832
7.23322	0.0537038
7.23988	0.0567436
7.24655	0.0599623
7.25322	0.0632405
7.25988	0.0665188
7.26655	0.0698566
7.27322	0.0731945
7.27988	0.0764728
7.28655	0.079751
7.29322	0.0830293
7.29988	0.0864267
7.30655	0.0898242
7.31322	0.0934005
7.31988	0.0970364
7.32655	0.100851
7.33322	0.104785
7.33988	0.108778
7.34655	0.112951
7.35322	0.117123
7.35988	0.121295
7.36655	0.125527
7.37322	0.1297
7.37988	0.133872
7.38655	0.138044
7.39322	0.142097
7.39988	0.146151
7.40655	0.150204
7.41322	0.154257
7.41988	0.15831
7.42655	0.162423
7.43322	0.166535
7.43988	0.170708
7.44655	0.17488
7.45322	0.179052
7.45988	0.183165
7.46655	0.187218
7.47322	0.191212
7.47988	0.195146
7.48655	0.19902
7.49322	0.202835
7.49988	0.20659
7.50655	0.210404
7.51322	0.214159
7.51988	0.218034
7.52655	0.221908
7.53322	0.225782
7.53988	0.229776
7.54655	0.233769
7.55322	0.237703
7.55988	0.241637
7.56655	0.245571
7.57322	0.249386
7.57988	0.253141
7.58655	0.256777
7.59322	0.260353
7.59988	0.26381
7.60655	0.267208
7.61322	0.270545
7.61988	0.273824
7.62655	0.277102
7.63322	0.28038
7.63988	0.283718
7.64655	0.286996
7.65322	0.290394
7.65988	0.293791
7.66655	0.297248
7.67322	0.300825
7.67988	0.304461
7.68655	0.308096
7.69322	0.311852
7.69988	0.315547
7.70655	0.319302
7.71322	0.322998
7.71988	0.326693
7.72655	0.330329
7.73322	0.333905
7.73988	0.337481
7.74655	0.341058
7.75322	0.344634
7.75988	0.34821
7.76655	0.351846
7.77322	0.355482
7.77988	0.359178
7.78655	0.362873
7.79322	0.366569
7.79988	0.370204
7.80655	0.37384
7.81322	0.377357
7.81988	0.380814
7.82655	0.384212
7.83322	0.38743
7.83988	0.390589
7.84655	0.393689
7.85322	0.396669
7.85988	0.39959
7.86655	0.40251
7.87322	0.405431
7.87988	0.408351
7.88655	0.411332
7.89322	0.414312
7.89988	0.417411
7.90655	0.42057
7.91322	0.423849
7.91988	0.427127
7.92655	0.430524
7.93322	0.433922
7.93988	0.437319
7.94655	0.440717
7.95322	0.444114
7.95988	0.447452
7.96655	0.450671
7.97322	0.453889
7.97988	0.456929
7.98655	0.459969
7.99322	0.46283
7.99988	0.465631
8.00655	0.468373
8.01322	0.470936
8.01988	0.47338
8.02655	0.475764
8.03322	0.47797
8.03988	0.480175
8.04655	0.482261
8.05322	0.484288
8.05988	0.486314
8.06655	0.488281
8.07322	0.490248
8.07988	0.492156
8.08655	0.494063
8.09322	0.495851
8.09988	0.49758
8.10655	0.499129
8.11322	0.500619
8.11988	0.501871
8.12655	0.503063
8.13322	0.504017
8.13988	0.504911
8.14655	0.505567
8.15322	0.506103
8.15988	0.506461
8.16655	0.506639
8.17322	0.506699
8.17988	0.50658
8.18655	0.506341
8.19322	0.506043
8.19988	0.505567
8.20655	0.504971
8.21322	0.504255
8.21988	0.50348
8.22655	0.502586
8.23322	0.501513
8.23988	0.500381
8.24655	0.49901
8.25322	0.49752
8.25988	0.495911
8.26655	0.494063
8.27322	0.492096
8.27988	0.48995
8.28655	0.487626
8.29322	0.485122
8.29988	0.48244
8.30655	0.479519
8.31322	0.47636
8.31988	0.472903
8.32655	0.469148
8.33322	0.465035
8.33988	0.460684
8.34655	0.456035
8.35322	0.451148
8.35988	0.446081
8.36655	0.440896
8.37322	0.43565
8.37988	0.430346
8.38655	0.4251
8.39322	0.419855
8.39988	0.41461
8.40655	0.409424
8.41322	0.404179
8.41988	0.398993
8.42655	0.393748
8.43322	0.388503
8.43988	0.383317
8.44655	0.378072
8.45322	0.372827
8.45988	0.367641
8.46655	0.362575
8.47322	0.357568
8.47988	0.35274
8.48655	0.348032
8.49322	0.343442
8.49988	0.33915
8.50655	0.334978
8.51322	0.331104
8.51988	0.327408
8.52655	0.323892
8.53322	0.320613
8.53988	0.317454
8.54655	0.314415
8.55322	0.311553
8.55988	0.308752
8.56655	0.306189
8.57322	0.303686
8.57988	0.301361
8.58655	0.299215
8.59322	0.297308
8.59988	0.29552
8.60655	0.29397
8.61322	0.292659
8.61988	0.291586
8.62655	0.290632
8.63322	0.289917
8.63988	0.289321
8.64655	0.288904
8.65322	0.288606
8.65988	0.288427
8.66655	0.288367
8.67322	0.288367
8.67988	0.288427
8.68655	0.288546
8.69322	0.288665
8.69988	0.288844
8.70655	0.289083
8.71322	0.28944
8.71988	0.289917
8.72655	0.290513
8.73322	0.291288
8.73988	0.292242
8.74655	0.293374
8.75322	0.294685
8.75988	0.296175
8.76655	0.297785
8.77322	0.299454
8.77988	0.301123
8.78655	0.302911
8.79322	0.304699
8.79988	0.306547
8.80655	0.308394
8.81322	0.310302
8.81988	0.312209
8.82655	0.314176
8.83322	0.316143
8.83988	0.31805
8.84655	0.320017
8.85322	0.321865
8.85988	0.323713
8.86655	0.325441
8.87322	0.32711
8.87988	0.32872
8.88655	0.330329
8.89322	0.331938
8.89988	0.333548
8.90655	0.335157
8.91322	0.336826
8.91988	0.338614
8.92655	0.340462
8.93322	0.342369
8.93988	0.344455
8.94655	0.346601
8.95322	0.348926
8.95988	0.35131
8.96655	0.353754
8.97322	0.356257
8.97988	0.35882
8.98655	0.361443
8.99322	0.364006
8.99988	0.366628
9.00655	0.369191
9.01322	0.371814
9.01988	0.374496
9.02655	0.377178
9.03322	0.37998
9.03988	0.382781
9.04655	0.385702
9.05322	0.388622
9.05988	0.391603
9.06655	0.394583
9.07322	0.397563
9.07988	0.400484
9.08655	0.403345
9.09322	0.406146
9.09988	0.408888
9.10655	0.41157
9.11322	0.414193
9.11988	0.416815
9.12655	0.419378
9.13322	0.422001
9.13988	0.424683
9.14655	0.427365
9.15322	0.430107
9.15988	0.432909
9.16655	0.435829
9.17322	0.438809
9.17988	0.441849
9.18655	0.444949
9.19322	0.448167
9.19988	0.451446
9.20655	0.454724
9.21322	0.458062
9.21988	0.4614
9.22655	0.464737
9.23322	0.468016
9.23988	0.471294
9.24655	0.474453
9.25322	0.477612
9.25988	0.480711
9.26655	0.483751
9.27322	0.486732
9.27988	0.489712
9.28655	0.492692
9.29322	0.495613
9.29988	0.498474
9.30655	0.501335
9.31322	0.504136
9.31988	0.506878
9.32655	0.50962
9.33322	0.512302
9.33988	0.515044
9.34655	0.517726
9.35322	0.520408
9.35988	0.52315
9.36655	0.526011
9.37322	0.528872
9.37988	0.531852
9.38655	0.534952
9.39322	0.538111
9.39988	0.541449
9.40655	0.544846
9.41322	0.548422
9.41988	0.552058
9.42655	0.555873
9.43322	0.559747
9.43988	0.563741
9.44655	0.567853
9.45322	0.572085
9.45988	0.576496
9.46655	0.580966
9.47322	0.585616
9.47988	0.590444
9.48655	0.59551
9.49322	0.600755
9.49988	0.606358
9.50655	0.612199
9.51322	0.618339
9.51988	0.624835
9.52655	0.63169
9.53322	0.638843
9.53988	0.646293
9.54655	0.654101
9.55322	0.662208
9.55988	0.670612
9.56655	0.679314
9.57322	0.688314
9.57988	0.697553
9.58655	0.70715
9.59322	0.716984
9.59988	0.727177
9.60655	0.737667
9.61322	0.748456
9.61988	0.759542
9.62655	0.770867
9.63322	0.782371
9.63988	0.794053
9.64655	0.805914
9.65322	0.817835
9.65988	0.829816
9.66655	0.841856
9.67322	0.853837
9.67988	0.865817
9.68655	0.877798
9.69322	0.889659
9.69988	0.901461
9.70655	0.913262
9.71322	0.924945
9.71988	0.936568
9.72655	0.948071
9.73322	0.959456
9.73988	0.970721
9.74655	0.981808
9.75322	0.992537
9.75988	1.00303
9.76655	1.01304
9.77322	1.02258
9.77988	1.03152
9.78655	1.03992
9.79322	1.04767
9.79988	1.05482
9.80655	1.06138
9.81322	1.0674
9.81988	1.07276
9.82655	1.07765
9.83322	1.082
9.83988	1.08588
9.84655	1.08916
9.85322	1.09184
9.85988	1.09392
9.86655	1.09541
9.87322	1.09619
9.87988	1.09631
9.88655	1.09577
9.89322	1.09458
9.89988	1.09279
9.90655	1.09035
9.91322	1.08737
9.91988	1.08379
9.92655	1.0798
9.93322	1.07527
9.93988	1.0702
9.94655	1.06472
9.95322	1.05876
9.95988	1.05232
9.96655	1.04547
9.97322	1.03819
9.97988	1.0305
9.98655	1.02252
9.99322	1.01423
9.99988	1.00571
10.0066	0.997066
10.0132	0.988245
10.0199	0.979364
10.0266	0.970483
10.0332	0.961483
10.0399	0.952542
10.0465	0.943542
10.0532	0.934541
10.0599	0.925601
10.0665	0.916719
10.0732	0.907958
10.0799	0.899374
10.0866	0.89097
10.0932	0.882864
10.0999	0.875115
10.1066	0.867784
10.1132	0.860929
10.1199	0.854611
10.1265	0.848889
10.1332	0.843823
10.1399	0.839472
10.1465	0.835955
10.1532	0.833273
10.1599	0.831604
10.1666	0.830948
10.1732	0.831425
10.1799	0.833154
10.1866	0.836194
10.1932	0.840724
10.1999	0.846803
10.2066	0.854552
10.2132	0.864089
10.2199	0.875473
10.2265	0.888824
10.2332	0.904202
10.2399	0.921726
10.2465	0.941515
10.2532	0.963688
10.2599	0.988364
10.2666	1.01566
10.2732	1.04588
10.2799	1.07914
10.2866	1.11562
10.2932	1.1555
10.2999	1.19895
10.3065	1.24615
10.3132	1.29724
10.3199	1.35225
10.3265	1.41132
10.3332	1.47456
10.3399	1.54203
10.3466	1.6138
10.3532	1.69003
10.3599	1.77079
10.3666	1.85615
10.3732	1.94621
10.3799	2.04104
10.3865	2.14076
10.3932	2.24531
10.3999	2.3548
10.4065	2.46924
10.4132	2.58857
10.4199	2.71273
10.4266	2.84171
10.4332	2.9754
10.4399	3.11381
10.4466	3.25668
10.4532	3.40402
10.4599	3.5556
10.4665	3.71128
10.4732	3.8709
10.4799	4.03422
10.4865	4.20105
10.4932	4.37111
10.4999	4.54414
10.5066	4.71979
10.5132	4.89771
10.5199	5.07766
10.5266	5.25916
10.5332	5.44184
10.5399	5.62525
10.5465	5.80907
10.5532	5.99283
10.5599	6.17611
10.5665	6.35839
10.5732	6.53934
10.5799	6.71846
10.5866	6.8953
10.5932	7.06953
10.5999	7.24059
10.6066	7.40814
10.6132	7.57176
10.6199	7.73102
10.6265	7.88546
10.6332	8.03471
10.6399	8.17847
10.6465	8.31622
10.6532	8.44771
10.6599	8.57258
10.6666	8.69054
10.6732	8.80128
10.6799	8.90452
10.6866	9.00006
10.6932	9.08768
10.6999	9.16713
10.7066	9.23836
10.7132	9.30113
10.7199	9.35537
10.7265	9.4009
10.7332	9.43774
10.7399	9.46581
10.7465	9.48513
10.7532	9.49568
10.7599	9.49752
10.7666	9.49067
10.7732	9.47529
10.7799	9.45151
10.7866	9.41938
10.7932	9.37915
10.7999	9.33093
10.8065	9.27496
10.8132	9.2113
10.8199	9.14031
10.8265	9.06223
10.8332	8.97723
10.8399	8.88568
10.8466	8.78787
10.8532	8.68404
10.8599	8.57455
10.8666	8.45969
10.8732	8.33988
10.8799	8.21549
10.8865	8.08674
10.8932	7.95412
10.8999	7.81786
10.9065	7.67845
10.9132	7.53617
10.9199	7.39133
10.9266	7.24429
10.9332	7.0954
10.9399	6.94489
10.9466	6.79314
10.9532	6.64037
10.9599	6.48689
10.9665	6.33299
10.9732	6.17886
10.9799	6.02484
10.9865	5.87118
10.9932	5.71805
10.9999	5.56582
11.0066	5.41472
11.0132	5.265
11.0199	5.11676
11.0266	4.97037
11.0332	4.82583
11.0399	4.68343
11.0465	4.5433
11.0532	4.40556
11.0599	4.27032
11.0665	4.13764
11.0732	4.0077
11.0799	3.8805
11.0866	3.75628
11.0932	3.63493
11.0999	3.51667
11.1066	3.40146
11.1132	3.28928
11.1199	3.18021
11.1265	3.07429
11.1332	2.97153
11.1399	2.87193
11.1465	2.77549
11.1532	2.68221
11.1599	2.59203
11.1666	2.50494
11.1732	2.4209
11.1799	2.3399
11.1866	2.26182
11.1932	2.1866
11.1999	2.11412
11.2066	2.04444
11.2132	1.97744
11.2199	1.91307
11.2265	1.85132
11.2332	1.79213
11.2399	1.73551
11.2465	1.68133
11.2532	1.62959
11.2599	1.58018
11.2666	1.53303
11.2732	1.48809
11.2799	1.44529
11.2866	1.40452
11.2932	1.36566
11.2999	1.32877
11.3065	1.29372
11.3132	1.26046
11.3199	1.22899
11.3265	1.19931
11.3332	1.17129
11.3399	1.14501
11.3466	1.12027
11.3532	1.09714
11.3599	1.07545
11.3666	1.05524
11.3732	1.03641
11.3799	1.01894
11.3865	1.00267
11.3932	0.987649
11.3999	0.973761
11.4065	0.961065
11.4132	0.949442
11.4199	0.938833
11.4266	0.929356
11.4332	0.920832
11.4399	0.913322
11.4466	0.906825
11.4532	0.901341
11.4599	0.896811
11.4665	0.893235
11.4732	0.890553
11.4799	0.888765
11.4865	0.887811
11.4932	0.887632
11.4999	0.888169
11.5066	0.889421
11.5132	0.891328
11.5199	0.893891
11.5266	0.89711
11.5332	0.901043
11.5399	0.905693
11.5465	0.911057
11.5532	0.917256
11.5599	0.92411
11.5665	0.93174
11.5732	0.940084
11.5799	0.949025
11.5866	0.958502
11.5932	0.968516
11.5999	0.978947
11.6066	0.989795
11.6132	1.00094
11.6199	1.01244
11.6265	1.02425
11.6332	1.03635
11.6399	1.04868
11.6465	1.06132
11.6532	1.07419
11.6599	1.08731
11.6666	1.10066
11.6732	1.11419
11.6799	1.12784
11.6866	1.14167
11.6932	1.15556
11.6999	1.1695
11.7066	1.18345
11.7132	1.1974
11.7199	1.21135
11.7265	1.22523
11.7332	1.23912
11.7399	1.25295
11.7465	1.26672
11.7532	1.28043
11.7599	1.29414
11.7666	1.30785
11.7732	1.32149
11.7799	1.33514
11.7866	1.34885
11.7932	1.36256
11.7999	1.37639
11.8065	1.39028
11.8132	1.4044
11.8199	1.41877
11.8265	1.43343
11.8332	1.44857
11.8399	1.46425
11.8466	1.48058
11.8532	1.49786
11.8599	1.51628
11.8666	1.53601
11.8732	1.55741
11.8799	1.58066
11.8865	1.60617
11.8932	1.63412
11.8999	1.66482
11.9065	1.69867
11.9132	1.73599
11.9199	1.77705
11.9266	1.82235
11.9332	1.87236
11.9399	1.92755
11.9466	1.98865
11.9532	2.05624
11.9599	2.13116
11.9665	2.21431
11.9732	2.30652
11.9799	2.40892
11.9865	2.52259
11.9932	2.64871
11.9999	2.78866
12.0066	2.94375
12.0132	3.11559
12.0199	3.30579
12.0266	3.51632
12.0332	3.74907
12.0399	4.00639
12.0465	4.29058
12.0532	4.60446
12.0599	4.95088
12.0665	5.33295
12.0732	5.75423
12.0799	6.21843
12.0866	6.72954
12.0932	7.29197
12.0999	7.91037
12.1066	8.58986
12.1132	9.33588
12.1199	10.1543
12.1265	11.0514
12.1332	12.0338
12.1399	13.1088
12.1465	14.2838
12.1532	15.567
12.1599	16.9668
12.1666	18.4922
12.1732	20.1524
12.1799	21.9573
12.1866	23.917
12.1932	26.0421
12.1999	28.3438
12.2066	30.8333
12.2132	33.5225
12.2199	36.4236
12.2265	39.5488
12.2332	42.9109
12.2399	46.5226
12.2465	50.3967
12.2532	54.5462
12.2599	58.9839
12.2666	63.7223
12.2732	68.7739
12.2799	74.1509
12.2866	79.8648
12.2932	85.9268
12.2999	92.3475
12.3065	99.1367
12.3132	106.303
12.3199	113.856
12.3265	121.801
12.3332	130.144
12.3399	138.89
12.3466	148.042
12.3532	157.601
12.3599	167.569
12.3666	177.942
12.3732	188.718
12.3799	199.891
12.3865	211.454
12.3932	223.397
12.3999	235.71
12.4065	248.379
12.4132	261.388
12.4199	274.721
12.4266	288.358
12.4332	302.278
12.4399	316.457
12.4466	330.869
12.4532	345.488
12.4599	360.283
12.4665	375.224
12.4732	390.277
12.4799	405.409
12.4865	420.583
12.4932	435.763
12.4999	450.911
12.5066	465.988
12.5132	480.955
12.5199	495.772
12.5266	510.398
12.5332	524.794
12.5399	538.918
12.5465	552.731
12.5532	566.194
12.5599	579.268
12.5665	591.914
12.5732	604.097
12.5799	615.781
12.5866	626.932
12.5932	637.517
12.5999	647.508
12.6066	656.874
12.6132	665.59
12.6199	673.63
12.6265	680.972
12.6332	687.597
12.6399	693.487
12.6465	698.627
12.6532	703.006
12.6599	706.613
12.6666	709.444
12.6732	711.494
12.6799	712.761
12.6866	713.249
12.6932	712.96
12.6999	711.902
12.7066	710.084
12.7132	707.517
12.7199	704.214
12.7265	700.191
12.7332	695.466
12.7399	690.057
12.7465	683.988
12.7532	677.28
12.7599	669.959
12.7666	662.051
12.7732	653.585
12.7799	644.589
12.7866	635.093
12.7932	625.13
12.7999	614.73
12.8065	603.925
12.8132	592.749
12.8199	581.233
12.8265	569.411
12.8332	557.315
12.8399	544.979
12.8466	532.433
12.8532	519.71
12.8599	506.842
12.8666	493.859
12.8732	480.791
12.8799	467.668
12.8865	454.518
12.8932	441.368
12.8999	428.245
12.9065	415.174
12.9132	402.179
12.9199	389.282
12.9266	376.505
12.9332	363.868
12.9399	351.39
12.9466	339.09
12.9532	326.982
12.9599	315.083
12.9665	303.405
12.9732	291.962
12.9799	280.763
12.9865	269.819
12.9932	259.137
12.9999	248.726
13.0066	238.589
13.0132	228.733
13.0199	219.161
13.0266	209.875
13.0332	200.878
13.0399	192.17
13.0465	183.75
13.0532	175.618
13.0599	167.772
13.0665	160.209
13.0732	152.926
13.0799	145.92
13.0866	139.185
13.0932	132.717
13.0999	126.511
13.1066	120.561
13.1132	114.86
13.1199	109.404
13.1265	104.184
13.1332	99.1948
13.1399	94.429
13.1465	89.8798
13.1532	85.5398
13.1599	81.4022
13.1666	77.4596
13.1732	73.705
13.1799	70.1313
13.1866	66.7315
13.1932	63.4985
13.1999	60.4256
13.2066	57.5061
13.2132	54.7334
13.2199	52.1011
13.2265	49.6029
13.2332	47.2329
13.2399	44.9849
13.2465	42.8534
13.2532	40.8326
13.2599	38.9174
13.2666	37.1025
13.2732	35.383
13.2799	33.7541
13.2866	32.2112
13.2932	30.7502
13.2999	29.3667
13.3065	28.0568
13.3132	26.8167
13.3199	25.6429
[truncated: 2,502 more rows]
