# Supplementary material for: Physicochemical quality assessment of four asparaginases
Source: PLoS One. 2025 Jun 16;20(6):e0326106. doi: 10.1371/journal.pone.0326106 (PMC12169553; doi:10.1371/journal.pone.0326106)
Supplement: S2 Fig — (ZIP) [file pone.0326106.s002.zip › S2 Fig2 Raw Data SEC_L-Aspase.xlsx]

## Sheet: SEC L-ASPASE
X-Axis (left): Time in min
Y-Axis (right): Absorption in AU
0.000933333	0.00697374
0.0076	0.00721216
0.0142667	0.00739098
0.0209333	0.00751018
0.0276	0.00756979
0.0342667	0.00762939
0.0409333	0.00756979
0.0476	0.00751018
0.0542667	0.00733137
0.0609333	0.00715256
0.0676	0.00691414
0.0742667	0.00667572
0.0809333	0.0064373
0.0876	0.00613928
0.0942667	0.00584126
0.100933	0.00560284
0.1076	0.00536442
0.114267	0.00524521
0.120933	0.005126
0.1276	0.00506639
0.134267	0.005126
0.140933	0.00530481
0.1476	0.00554323
0.154267	0.00584126
0.160933	0.00619888
0.1676	0.00661612
0.174267	0.00697374
0.180933	0.00721216
0.1876	0.00745058
0.194267	0.00751018
0.200933	0.00751018
0.2076	0.00733137
0.214267	0.00715256
0.220933	0.00691414
0.2276	0.00661612
0.234267	0.00631809
0.240933	0.00607967
0.2476	0.00584126
0.254267	0.00560284
0.260933	0.00542402
0.2676	0.0051856
0.274267	0.00500679
0.280933	0.00476837
0.2876	0.00458956
0.294267	0.00435114
0.300933	0.00417233
0.3076	0.00405312
0.314267	0.00393391
0.320933	0.0038743
0.3276	0.0038743
0.334267	0.00393391
0.340933	0.00399351
0.3476	0.00411272
0.354267	0.00423193
0.360933	0.00441074
0.3676	0.00452995
0.374267	0.00470877
0.380933	0.00476837
0.3876	0.00488758
0.394267	0.00500679
0.400933	0.00506639
0.4076	0.005126
0.414267	0.005126
0.420933	0.0051856
0.4276	0.0051856
0.434267	0.0051856
0.440933	0.00524521
0.4476	0.00536442
0.454267	0.00542402
0.460933	0.00554323
0.4676	0.00560284
0.474267	0.00566244
0.480933	0.00572205
0.4876	0.00572205
0.494267	0.00566244
0.500933	0.00554323
0.5076	0.00536442
0.514267	0.0051856
0.520933	0.00500679
0.5276	0.00482798
0.534267	0.00464916
0.540933	0.00464916
0.5476	0.00464916
0.554267	0.00482798
0.560933	0.00506639
0.5676	0.00542402
0.574267	0.00584126
0.580933	0.00619888
0.5876	0.00661612
0.594267	0.00691414
0.600933	0.00715256
0.6076	0.00733137
0.614267	0.00745058
0.620933	0.00751018
0.6276	0.00756979
0.634267	0.00762939
0.640933	0.007689
0.6476	0.00780821
0.654267	0.00792742
0.660933	0.00810623
0.6676	0.00828505
0.674267	0.00840425
0.680933	0.00852346
0.6876	0.00846386
0.694267	0.00834465
0.700933	0.00810623
0.7076	0.0077486
0.714267	0.00727177
0.720933	0.00679493
0.7276	0.00631809
0.734267	0.00584126
0.740933	0.00548363
0.7476	0.0051856
0.754267	0.00500679
0.760933	0.00494719
0.7676	0.00494719
0.774267	0.00506639
0.780933	0.00524521
0.7876	0.00548363
0.794267	0.00572205
0.800933	0.00596046
0.8076	0.00613928
0.814267	0.00625849
0.820933	0.0063777
0.8276	0.0063777
0.834267	0.00631809
0.840933	0.00625849
0.8476	0.00613928
0.854267	0.00602007
0.860933	0.00596046
0.8676	0.00590086
0.874267	0.00596046
0.880933	0.00602007
0.8876	0.00619888
0.894267	0.0064373
0.900933	0.00673533
0.9076	0.00703335
0.914267	0.00733137
0.920933	0.00756979
0.9276	0.00780821
0.934267	0.00804663
0.940933	0.00810623
0.9476	0.00816584
0.954267	0.00816584
0.960933	0.00810623
0.9676	0.00798702
0.974267	0.00780821
0.980933	0.007689
0.9876	0.00751018
0.994267	0.00745058
1.00093	0.00739098
1.0076	0.00739098
1.01427	0.00751018
1.02093	0.00762939
1.0276	0.00786781
1.03427	0.00804663
1.04093	0.00828505
1.0476	0.00846386
1.05427	0.00852346
1.06093	0.00852346
1.0676	0.00840425
1.07427	0.00816584
1.08093	0.00780821
1.0876	0.00739098
1.09427	0.00697374
1.10093	0.00655651
1.1076	0.00619888
1.11427	0.00596046
1.12093	0.00584126
1.1276	0.00584126
1.13427	0.00596046
1.14093	0.00625849
1.1476	0.00655651
1.15427	0.00691414
1.16093	0.00727177
1.1676	0.00762939
1.17427	0.00792742
1.18093	0.00810623
1.1876	0.00822544
1.19427	0.00828505
1.20093	0.00828505
1.2076	0.00822544
1.21427	0.00804663
1.22093	0.00792742
1.2276	0.0077486
1.23427	0.00756979
1.24093	0.00739098
1.2476	0.00727177
1.25427	0.00715256
1.26093	0.00709295
1.2676	0.00703335
1.27427	0.00709295
1.28093	0.00709295
1.2876	0.00721216
1.29427	0.00727177
1.30093	0.00745058
1.3076	0.00756979
1.31427	0.007689
1.32093	0.00780821
1.3276	0.00792742
1.33427	0.00804663
1.34093	0.00810623
1.3476	0.00816584
1.35427	0.00822544
1.36093	0.00822544
1.3676	0.00816584
1.37427	0.00810623
1.38093	0.00798702
1.3876	0.00786781
1.39427	0.0077486
1.40093	0.00762939
1.4076	0.00745058
1.41427	0.00733137
1.42093	0.00715256
1.4276	0.00703335
1.43427	0.00691414
1.44093	0.00679493
1.4476	0.00667572
1.45427	0.00655651
1.46093	0.0064373
1.4676	0.00631809
1.47427	0.00613928
1.48093	0.00596046
1.4876	0.00572205
1.49427	0.00548363
1.50093	0.00524521
1.5076	0.00500679
1.51427	0.00470877
1.52093	0.00447035
1.5276	0.00417233
1.53427	0.00393391
1.54093	0.00375509
1.5476	0.00351667
1.55427	0.00339747
1.56093	0.00327825
1.5676	0.00315905
1.57427	0.00315905
1.58093	0.00315905
1.5876	0.00321865
1.59427	0.00333786
1.60093	0.00339747
1.6076	0.00345707
1.61427	0.00345707
1.62093	0.00345707
1.6276	0.00339747
1.63427	0.00333786
1.64093	0.00327825
1.6476	0.00321865
1.65427	0.00315905
1.66093	0.00315905
1.6676	0.00321865
1.67427	0.00339747
1.68093	0.00363588
1.6876	0.0038743
1.69427	0.00417233
1.70093	0.00441074
1.7076	0.00464916
1.71427	0.00482798
1.72093	0.00494719
1.7276	0.00500679
1.73427	0.00506639
1.74093	0.00506639
1.7476	0.00500679
1.75427	0.00494719
1.76093	0.00488758
1.7676	0.00482798
1.77427	0.00464916
1.78093	0.00447035
1.7876	0.00423193
1.79427	0.0038743
1.80093	0.00351667
1.8076	0.00309944
1.81427	0.00268221
1.82093	0.00226498
1.8276	0.00184774
1.83427	0.00154972
1.84093	0.0012517
1.8476	0.00107288
1.85427	0.00101328
1.86093	0.000953674
1.8676	0.00101328
1.87427	0.00113249
1.88093	0.00137091
1.8876	0.00166893
1.89427	0.00196695
1.90093	0.00232458
1.9076	0.00274181
1.91427	0.00309944
1.92093	0.00339747
1.9276	0.00369549
1.93427	0.0038743
1.94093	0.00399351
1.9476	0.00405312
1.95427	0.00399351
1.96093	0.0038743
1.9676	0.00375509
1.97427	0.00351667
1.98093	0.00333786
1.9876	0.00309944
1.99427	0.00286102
2.00093	0.00268221
2.0076	0.00250339
2.01427	0.00244379
2.02093	0.00238419
2.0276	0.00238419
2.03427	0.00244379
2.04093	0.0026226
2.0476	0.00280142
2.05427	0.00298023
2.06093	0.00315905
2.0676	0.00339747
2.07427	0.00357628
2.08093	0.00369549
2.0876	0.0038147
2.09427	0.00393391
2.10093	0.00399351
2.1076	0.00405312
2.11427	0.00411272
2.12093	0.00417233
2.1276	0.00423193
2.13427	0.00423193
2.14093	0.00423193
2.1476	0.00423193
2.15427	0.00417233
2.16093	0.00417233
2.1676	0.00411272
2.17427	0.00411272
2.18093	0.00411272
2.1876	0.00411272
2.19427	0.00411272
2.20093	0.00417233
2.2076	0.00423193
2.21427	0.00429153
2.22093	0.00435114
2.2276	0.00435114
2.23427	0.00435114
2.24093	0.00423193
2.2476	0.00411272
2.25427	0.00393391
2.26093	0.00369549
2.2676	0.00339747
2.27427	0.00309944
2.28093	0.00268221
2.2876	0.00232458
2.29427	0.00196695
2.30093	0.00166893
2.3076	0.00143051
2.31427	0.0012517
2.32093	0.00119209
2.3276	0.00113249
2.33427	0.00119209
2.34093	0.0012517
2.3476	0.00137091
2.35427	0.00149012
2.36093	0.00154972
2.3676	0.00166893
2.37427	0.00172854
2.38093	0.00178814
2.3876	0.00184774
2.39427	0.00190735
2.40093	0.00196695
2.4076	0.00196695
2.41427	0.00202656
2.42093	0.00202656
2.4276	0.00196695
2.43427	0.00184774
2.44093	0.00166893
2.4476	0.00149012
2.45427	0.0013113
2.46093	0.00113249
2.4676	0.00101328
2.47427	0.000953674
2.48093	0.00101328
2.4876	0.00113249
2.49427	0.00137091
2.50093	0.00172854
2.5076	0.00208616
2.51427	0.00250339
2.52093	0.00292063
2.5276	0.00333786
2.53427	0.00375509
2.54093	0.00405312
2.5476	0.00435114
2.55427	0.00458956
2.56093	0.00476837
2.5676	0.00488758
2.57427	0.00494719
2.58093	0.00500679
2.5876	0.00506639
2.59427	0.00500679
2.60093	0.00494719
2.6076	0.00488758
2.61427	0.00476837
2.62093	0.00452995
2.6276	0.00435114
2.63427	0.00405312
2.64093	0.00369549
2.6476	0.00333786
2.65427	0.00292063
2.66093	0.00250339
2.6676	0.00214577
2.67427	0.00172854
2.68093	0.00137091
2.6876	0.00107288
2.69427	0.00077486
2.70093	0.000596046
2.7076	0.000476837
2.71427	0.000417233
2.72093	0.000417233
2.7276	0.000476837
2.73427	0.000596046
2.74093	0.00077486
2.7476	0.000953674
2.75427	0.00113249
2.76093	0.0012517
2.7676	0.00143051
2.77427	0.00149012
2.78093	0.00154972
2.7876	0.00154972
2.79427	0.00154972
2.80093	0.00149012
2.8076	0.00149012
2.81427	0.00149012
2.82093	0.00149012
2.8276	0.00149012
2.83427	0.00149012
2.84093	0.00149012
2.8476	0.00149012
2.85427	0.00143051
2.86093	0.00137091
2.8676	0.0012517
2.87427	0.00113249
2.88093	0.00089407
2.8876	0.000715256
2.89427	0.000536442
2.90093	0.000357628
2.9076	0.000178814
2.91427	0.000119209
2.92093	0.000178814
2.9276	0.000238419
2.93427	0.000357628
2.94093	0.000536442
2.9476	0.000596046
2.95427	0.000655651
2.96093	0.000596046
2.9676	0.000417233
2.97427	0.000119209
2.98093	-0.000357628
2.9876	-0.000834465
2.99427	-0.00143051
3.00093	-0.00190735
3.0076	-0.00238419
3.01427	-0.00268221
3.02093	-0.00280142
3.0276	-0.00280142
3.03427	-0.00268221
3.04093	-0.00232458
3.0476	-0.00196695
3.05427	-0.00149012
3.06093	-0.00107288
3.0676	-0.000715256
3.07427	-0.000476837
3.08093	-0.000357628
3.0876	-0.000357628
3.09427	-0.000476837
3.10093	-0.000655651
3.1076	-0.000953674
3.11427	-0.0012517
3.12093	-0.00154972
3.1276	-0.00184774
3.13427	-0.00208616
3.14093	-0.00220537
3.1476	-0.00232458
3.15427	-0.00232458
3.16093	-0.00232458
3.1676	-0.00226498
3.17427	-0.00220537
3.18093	-0.00208616
3.1876	-0.00202656
3.19427	-0.00196695
3.20093	-0.00190735
3.2076	-0.00190735
3.21427	-0.00196695
3.22093	-0.00202656
3.2276	-0.00208616
3.23427	-0.00220537
3.24093	-0.00226498
3.2476	-0.00232458
3.25427	-0.00238419
3.26093	-0.00232458
3.2676	-0.00226498
3.27427	-0.00214577
3.28093	-0.00208616
3.2876	-0.00196695
3.29427	-0.00190735
3.30093	-0.00190735
3.3076	-0.00196695
3.31427	-0.00214577
3.32093	-0.00232458
3.3276	-0.00250339
3.33427	-0.00274181
3.34093	-0.00298023
3.3476	-0.00315905
3.35427	-0.00333786
3.36093	-0.00345707
3.3676	-0.00363588
3.37427	-0.00375509
3.38093	-0.00393391
3.3876	-0.00411272
3.39427	-0.00435114
3.40093	-0.00458956
3.4076	-0.00482798
3.41427	-0.00506639
3.42093	-0.0051856
3.4276	-0.00524521
3.43427	-0.00524521
3.44093	-0.0051856
3.4476	-0.00506639
3.45427	-0.00494719
3.46093	-0.00476837
3.4676	-0.00458956
3.47427	-0.00441074
3.48093	-0.00429153
3.4876	-0.00417233
3.49427	-0.00411272
3.50093	-0.00405312
3.5076	-0.00405312
3.51427	-0.00411272
3.52093	-0.00423193
3.5276	-0.00441074
3.53427	-0.00470877
3.54093	-0.00500679
3.5476	-0.00536442
3.55427	-0.00572205
3.56093	-0.00607967
3.5676	-0.0064373
3.57427	-0.00667572
3.58093	-0.00685453
3.5876	-0.00697374
3.59427	-0.00697374
3.60093	-0.00697374
3.6076	-0.00691414
3.61427	-0.00685453
3.62093	-0.00673533
3.6276	-0.00667572
3.63427	-0.00661612
3.64093	-0.00661612
3.6476	-0.00667572
3.65427	-0.00679493
3.66093	-0.00697374
3.6676	-0.00721216
3.67427	-0.00745058
3.68093	-0.007689
3.6876	-0.00792742
3.69427	-0.00816584
3.70093	-0.00828505
3.7076	-0.00834465
3.71427	-0.00834465
3.72093	-0.00828505
3.7276	-0.00816584
3.73427	-0.00798702
3.74093	-0.0077486
3.7476	-0.00751018
3.75427	-0.00721216
3.76093	-0.00685453
3.7676	-0.00649691
3.77427	-0.00607967
3.78093	-0.00572205
3.7876	-0.00530481
3.79427	-0.00500679
3.80093	-0.00470877
3.8076	-0.00452995
3.81427	-0.00441074
3.82093	-0.00435114
3.8276	-0.00435114
3.83427	-0.00441074
3.84093	-0.00452995
3.8476	-0.00464916
3.85427	-0.00476837
3.86093	-0.00494719
3.8676	-0.005126
3.87427	-0.00536442
3.88093	-0.00554323
3.8876	-0.00578165
3.89427	-0.00596046
3.90093	-0.00619888
3.9076	-0.0063777
3.91427	-0.00655651
3.92093	-0.00679493
3.9276	-0.00697374
3.93427	-0.00727177
3.94093	-0.00756979
3.9476	-0.00792742
3.95427	-0.00834465
3.96093	-0.00864267
3.9676	-0.0089407
3.97427	-0.00911951
3.98093	-0.00905991
3.9876	-0.0089407
3.99427	-0.00858307
4.00093	-0.00816584
4.0076	-0.00762939
4.01427	-0.00715256
4.02093	-0.00673533
4.0276	-0.0064373
4.03427	-0.00631809
4.04093	-0.0063777
4.0476	-0.00655651
4.05427	-0.00691414
4.06093	-0.00733137
4.0676	-0.00780821
4.07427	-0.00828505
4.08093	-0.00870228
4.0876	-0.00911951
4.09427	-0.00947714
4.10093	-0.00977516
4.1076	-0.0100136
4.11427	-0.010252
4.12093	-0.0104308
4.1276	-0.0106096
4.13427	-0.0107288
4.14093	-0.0107884
4.1476	-0.0107884
4.15427	-0.0107288
4.16093	-0.0106096
4.1676	-0.0103712
4.17427	-0.0100732
4.18093	-0.00977516
4.1876	-0.00935793
4.19427	-0.0089407
4.20093	-0.00858307
4.2076	-0.00822544
4.21427	-0.00786781
4.22093	-0.007689
4.2276	-0.00756979
4.23427	-0.00756979
4.24093	-0.007689
4.2476	-0.00798702
4.25427	-0.00834465
4.26093	-0.00882149
4.2676	-0.00935793
4.27427	-0.00989437
4.28093	-0.0104904
4.2876	-0.0109673
4.29427	-0.0114441
4.30093	-0.0118613
4.3076	-0.0120997
4.31427	-0.0123382
4.32093	-0.0123978
4.3276	-0.0123978
4.33427	-0.0123382
4.34093	-0.012219
4.3476	-0.0120401
4.35427	-0.0118613
4.36093	-0.0115633
4.3676	-0.0112653
4.37427	-0.0109673
4.38093	-0.0106096
4.3876	-0.0101924
4.39427	-0.00983477
4.40093	-0.00947714
4.4076	-0.00911951
4.41427	-0.00882149
4.42093	-0.00864267
4.4276	-0.00858307
4.43427	-0.00864267
4.44093	-0.00882149
4.4476	-0.00911951
4.45427	-0.00953674
4.46093	-0.00995398
4.4676	-0.0104308
4.47427	-0.010848
4.48093	-0.0112653
4.4876	-0.0115037
4.49427	-0.0116825
4.50093	-0.0117421
4.5076	-0.0116825
4.51427	-0.0115037
4.52093	-0.0113249
4.5276	-0.0111461
4.53427	-0.0110269
4.54093	-0.0109076
4.5476	-0.010848
4.55427	-0.010848
4.56093	-0.0109076
4.5676	-0.0109673
4.57427	-0.0109673
4.58093	-0.0110269
4.5876	-0.0109673
4.59427	-0.0109076
4.60093	-0.0107884
4.6076	-0.0106692
4.61427	-0.01055
4.62093	-0.0104904
4.6276	-0.0104904
4.63427	-0.0104308
4.64093	-0.0104308
4.6476	-0.0103712
4.65427	-0.0103712
4.66093	-0.010252
4.6676	-0.0101328
4.67427	-0.00995398
4.68093	-0.00983477
4.6876	-0.00965595
4.69427	-0.00953674
4.70093	-0.00947714
4.7076	-0.00953674
4.71427	-0.00959635
4.72093	-0.00971556
4.7276	-0.00989437
4.73427	-0.0100732
4.74093	-0.010252
4.7476	-0.0103712
4.75427	-0.0104904
4.76093	-0.0104904
4.7676	-0.0104904
4.77427	-0.0103712
4.78093	-0.010252
4.7876	-0.0100732
4.79427	-0.00995398
4.80093	-0.00977516
4.8076	-0.00959635
4.81427	-0.00953674
4.82093	-0.00941753
4.8276	-0.00935793
4.83427	-0.00929832
4.84093	-0.00929832
4.8476	-0.00923872
4.85427	-0.00923872
4.86093	-0.00923872
4.8676	-0.00923872
4.87427	-0.00929832
4.88093	-0.00941753
4.8876	-0.00953674
4.89427	-0.00977516
4.90093	-0.0100732
4.9076	-0.0103712
4.91427	-0.0106692
4.92093	-0.0109673
4.9276	-0.0112057
4.93427	-0.0113249
4.94093	-0.0113845
4.9476	-0.0113249
4.95427	-0.0112057
4.96093	-0.0109673
4.9676	-0.0107288
4.97427	-0.0104308
4.98093	-0.0101924
4.9876	-0.0100136
4.99427	-0.00989437
5.00093	-0.00977516
5.0076	-0.00971556
5.01427	-0.00977516
5.02093	-0.00983477
5.0276	-0.00995398
5.03427	-0.0100732
5.04093	-0.0103116
5.0476	-0.01055
5.05427	-0.010848
5.06093	-0.0111461
5.0676	-0.0115037
5.07427	-0.0118613
5.08093	-0.012219
5.0876	-0.0125766
5.09427	-0.0128746
5.10093	-0.0131726
5.1076	-0.013411
5.11427	-0.0135303
5.12093	-0.0135899
5.1276	-0.0134707
5.13427	-0.0132918
5.14093	-0.0129938
5.1476	-0.0126362
5.15427	-0.0122786
5.16093	-0.0119209
5.1676	-0.0115633
5.17427	-0.0113249
5.18093	-0.0110865
5.1876	-0.0110269
5.19427	-0.0109673
5.20093	-0.0109673
5.2076	-0.0110269
5.21427	-0.0110865
5.22093	-0.0111461
5.2276	-0.0111461
5.23427	-0.0111461
5.24093	-0.0111461
5.2476	-0.0110865
5.25427	-0.0110269
5.26093	-0.0109673
5.2676	-0.0109076
5.27427	-0.0109076
5.28093	-0.0109076
5.2876	-0.0109076
5.29427	-0.0109673
5.30093	-0.0110269
5.3076	-0.0111461
5.31427	-0.0112057
5.32093	-0.0113249
5.3276	-0.0114441
5.33427	-0.0116825
5.34093	-0.0119209
5.3476	-0.012219
5.35427	-0.0125766
5.36093	-0.0129342
5.3676	-0.0133514
5.37427	-0.0137091
5.38093	-0.0140667
5.3876	-0.0143647
5.39427	-0.0145435
5.40093	-0.0146627
5.4076	-0.0147223
5.41427	-0.014782
5.42093	-0.0147223
5.4276	-0.0147223
5.43427	-0.0147223
5.44093	-0.0146627
5.4476	-0.0146627
5.45427	-0.0146031
5.46093	-0.0146031
5.4676	-0.0146031
5.47427	-0.0145435
5.48093	-0.0145435
5.4876	-0.0146031
5.49427	-0.0146627
5.50093	-0.0148416
5.5076	-0.0149608
5.51427	-0.0151396
5.52093	-0.0153184
5.5276	-0.0154376
5.53427	-0.0154376
5.54093	-0.0153184
5.5476	-0.01508
5.55427	-0.0146627
5.56093	-0.0142455
5.5676	-0.0137091
5.57427	-0.0131726
5.58093	-0.0126958
5.5876	-0.0123382
5.59427	-0.0121593
5.60093	-0.0120401
5.6076	-0.0120997
5.61427	-0.0122786
5.62093	-0.012517
5.6276	-0.0127554
5.63427	-0.0129938
5.64093	-0.0131726
5.6476	-0.0132918
5.65427	-0.013411
5.66093	-0.013411
5.6676	-0.0134707
5.67427	-0.0135303
5.68093	-0.0135899
5.6876	-0.0136495
5.69427	-0.0137687
5.70093	-0.0138879
5.7076	-0.0139475
5.71427	-0.0140071
5.72093	-0.0140071
5.7276	-0.0140071
5.73427	-0.0138879
5.74093	-0.0137687
5.7476	-0.0135899
5.75427	-0.013411
5.76093	-0.0132918
5.7676	-0.013113
5.77427	-0.0130534
5.78093	-0.0129938
5.7876	-0.0129342
5.79427	-0.0129342
5.80093	-0.0129342
5.8076	-0.0129938
5.81427	-0.0130534
5.82093	-0.0130534
5.8276	-0.0130534
5.83427	-0.0130534
5.84093	-0.0130534
5.8476	-0.0129938
5.85427	-0.0129342
5.86093	-0.0129342
5.8676	-0.0128746
5.87427	-0.0128746
5.88093	-0.0128746
5.8876	-0.012815
5.89427	-0.0127554
5.90093	-0.0126958
5.9076	-0.0125766
5.91427	-0.0124574
5.92093	-0.0123382
5.9276	-0.012219
5.93427	-0.0121593
5.94093	-0.0120997
5.9476	-0.0120997
5.95427	-0.012219
5.96093	-0.0123382
5.9676	-0.012517
5.97427	-0.0127554
5.98093	-0.0129938
5.9876	-0.0132322
5.99427	-0.0134707
6.00093	-0.0137091
6.0076	-0.0139475
6.01427	-0.0142455
6.02093	-0.0144839
6.0276	-0.014782
6.03427	-0.01508
6.04093	-0.0153184
6.0476	-0.0156164
6.05427	-0.0157952
6.06093	-0.015974
6.0676	-0.0160933
6.07427	-0.0161529
6.08093	-0.0162125
6.0876	-0.0162125
6.09427	-0.0162125
6.10093	-0.0161529
6.1076	-0.0160933
6.11427	-0.0160336
6.12093	-0.015974
6.1276	-0.0159144
6.13427	-0.0158548
6.14093	-0.0157952
6.1476	-0.0157356
6.15427	-0.0156164
6.16093	-0.0154972
6.1676	-0.015378
6.17427	-0.0153184
6.18093	-0.0151992
6.1876	-0.0151396
6.19427	-0.01508
6.20093	-0.01508
6.2076	-0.0151396
6.21427	-0.0152588
6.22093	-0.0154376
6.2276	-0.0156164
6.23427	-0.0157952
6.24093	-0.015974
6.2476	-0.0160933
6.25427	-0.0160933
6.26093	-0.0160933
6.2676	-0.0160336
6.27427	-0.0159144
6.28093	-0.0158548
6.2876	-0.0157356
6.29427	-0.015676
6.30093	-0.0156164
6.3076	-0.0156164
6.31427	-0.015676
6.32093	-0.0157356
6.3276	-0.0157356
6.33427	-0.015676
6.34093	-0.015676
6.3476	-0.0155568
6.35427	-0.0154376
6.36093	-0.015378
6.3676	-0.0152588
6.37427	-0.0151396
6.38093	-0.0150204
6.3876	-0.0149012
6.39427	-0.014782
6.40093	-0.0146627
6.4076	-0.0145435
6.41427	-0.0144243
6.42093	-0.0143051
6.4276	-0.0141859
6.43427	-0.0140667
6.44093	-0.0139475
6.4476	-0.0138283
6.45427	-0.0137091
6.46093	-0.0135303
6.4676	-0.0132322
6.47427	-0.0129342
6.48093	-0.012517
6.4876	-0.0120401
6.49427	-0.0115633
6.50093	-0.0110269
6.5076	-0.01055
6.51427	-0.0100136
6.52093	-0.00953674
6.5276	-0.00917911
6.53427	-0.00882149
6.54093	-0.00858307
6.5476	-0.00840425
6.55427	-0.00828505
6.56093	-0.00828505
6.5676	-0.00834465
6.57427	-0.00840425
6.58093	-0.00858307
6.5876	-0.00870228
6.59427	-0.00882149
6.60093	-0.00888109
6.6076	-0.0089407
6.61427	-0.00888109
6.62093	-0.00882149
6.6276	-0.00876188
6.63427	-0.00864267
6.64093	-0.00852346
6.6476	-0.00840425
6.65427	-0.00834465
6.66093	-0.00840425
6.6676	-0.00846386
6.67427	-0.00870228
6.68093	-0.0089407
6.6876	-0.00929832
6.69427	-0.00965595
6.70093	-0.0100732
6.7076	-0.0104308
6.71427	-0.0107288
6.72093	-0.0109673
6.7276	-0.0110865
6.73427	-0.0110865
6.74093	-0.0110269
6.7476	-0.010848
6.75427	-0.0106692
6.76093	-0.0104904
6.7676	-0.0103116
6.77427	-0.0101924
6.78093	-0.0101924
6.7876	-0.0101924
6.79427	-0.0103116
6.80093	-0.0104904
6.8076	-0.0106096
6.81427	-0.0107288
6.82093	-0.0107884
6.8276	-0.010848
6.83427	-0.010848
6.84093	-0.0107288
6.8476	-0.0106096
6.85427	-0.0104308
6.86093	-0.0101924
6.8676	-0.00983477
6.87427	-0.00953674
6.88093	-0.00917911
6.8876	-0.00882149
6.89427	-0.00846386
6.90093	-0.00810623
6.9076	-0.00780821
6.91427	-0.00756979
6.92093	-0.00739098
6.9276	-0.00721216
6.93427	-0.00709295
6.94093	-0.00685453
6.9476	-0.00655651
6.95427	-0.00619888
6.96093	-0.00566244
6.9676	-0.00500679
6.97427	-0.00423193
6.98093	-0.00333786
6.9876	-0.00238419
6.99427	-0.00143051
7.00093	-0.000536442
7.0076	0.000357628
7.01427	0.00119209
7.02093	0.00190735
7.0276	0.0026226
7.03427	0.00327825
7.04093	0.00393391
7.0476	0.00464916
7.05427	0.00548363
7.06093	0.0063777
7.0676	0.00733137
7.07427	0.00846386
7.08093	0.00965595
7.0876	0.0109076
7.09427	0.0122786
7.10093	0.0137091
7.1076	0.0151992
7.11427	0.0168085
7.12093	0.0184774
7.1276	0.020206
7.13427	0.0221133
7.14093	0.0240803
7.1476	0.0261664
7.15427	0.0283122
7.16093	0.0305176
7.1676	0.0328422
7.17427	0.035286
7.18093	0.0377893
7.1876	0.0404119
7.19427	0.0431538
7.20093	0.0460744
7.2076	0.0491738
7.21427	0.0524521
7.22093	0.0559092
7.2276	0.059545
7.23427	0.0633597
7.24093	0.0673532
7.2476	0.0714064
7.25427	0.0756383
7.26093	0.0799298
7.2676	0.0843406
7.27427	0.0888109
7.28093	0.0934005
7.2876	0.0980496
7.29427	0.102878
7.30093	0.107825
7.3076	0.112891
7.31427	0.118077
7.32093	0.123501
7.3276	0.129104
7.33427	0.135005
7.34093	0.141084
7.3476	0.147521
7.35427	0.154197
7.36093	0.161171
7.3676	0.168443
7.37427	0.175893
7.38093	0.183642
7.3876	0.19151
7.39427	0.199437
7.40093	0.207543
7.4076	0.21565
7.41427	0.223756
7.42093	0.231981
7.4276	0.240207
7.43427	0.248492
7.44093	0.256836
7.4476	0.2653
7.45427	0.273883
7.46093	0.282645
7.4676	0.291526
7.47427	0.300467
7.48093	0.309587
7.4876	0.318766
7.49427	0.328064
7.50093	0.337303
7.5076	0.346541
7.51427	0.35578
7.52093	0.3649
7.5276	0.3739
7.53427	0.382781
7.54093	0.391483
7.5476	0.400066
7.55427	0.408471
7.56093	0.416756
7.5676	0.424802
7.57427	0.43273
7.58093	0.440538
7.5876	0.448167
7.59427	0.455678
7.60093	0.463009
7.6076	0.470161
7.61427	0.477135
7.62093	0.483871
7.6276	0.490367
7.63427	0.496626
7.64093	0.502646
7.6476	0.508368
7.65427	0.513792
7.66093	0.518918
7.6676	0.523686
7.67427	0.528157
7.68093	0.532269
7.6876	0.536084
7.69427	0.539601
7.70093	0.54282
7.7076	0.545681
7.71427	0.548303
7.72093	0.550628
7.7276	0.552654
7.73427	0.554502
7.74093	0.556111
7.7476	0.557542
7.75427	0.558853
7.76093	0.559986
7.7676	0.561059
7.77427	0.562012
7.78093	0.562847
7.7876	0.563622
7.79427	0.564277
7.80093	0.564933
7.8076	0.565469
7.81427	0.565946
7.82093	0.566363
7.8276	0.566721
7.83427	0.567079
7.84093	0.567377
7.8476	0.567675
7.85427	0.567973
7.86093	0.568271
7.8676	0.568569
7.87427	0.568867
7.88093	0.569224
7.8876	0.569582
7.89427	0.56994
7.90093	0.570357
7.9076	0.570834
7.91427	0.57137
7.92093	0.571966
7.9276	0.572741
7.93427	0.573575
7.94093	0.574589
7.9476	0.575781
7.95427	0.577092
7.96093	0.578582
7.9676	0.580311
7.97427	0.582159
7.98093	0.584185
7.9876	0.58639
7.99427	0.588834
8.00093	0.591338
8.0076	0.594079
8.01427	0.596881
8.02093	0.599861
8.0276	0.602841
8.03427	0.605941
8.04093	0.609159
8.0476	0.612378
8.05427	0.615656
8.06093	0.618994
8.0676	0.622392
8.07427	0.625789
8.08093	0.629306
8.0876	0.632823
8.09427	0.636399
8.10093	0.640035
8.1076	0.64373
8.11427	0.647426
8.12093	0.651062
8.1276	0.654697
8.13427	0.658214
8.14093	0.661612
8.1476	0.66489
8.15427	0.667989
8.16093	0.67091
8.1676	0.673532
8.17427	0.675976
8.18093	0.678122
8.1876	0.67997
8.19427	0.681639
8.20093	0.68295
8.2076	0.683963
8.21427	0.684738
8.22093	0.685096
8.2276	0.685215
8.23427	0.684917
8.24093	0.684381
8.2476	0.683486
8.25427	0.682294
8.26093	0.680804
8.2676	0.679016
8.27427	0.67699
8.28093	0.674725
8.2876	0.672221
8.29427	0.66942
8.30093	0.66638
8.3076	0.663042
8.31427	0.659347
8.32093	0.655293
8.3276	0.650883
8.33427	0.646114
8.34093	0.640988
8.3476	0.635505
8.35427	0.629723
8.36093	0.623643
8.3676	0.617325
8.37427	0.610888
8.38093	0.604272
8.3876	0.597537
8.39427	0.590742
8.40093	0.584006
8.4076	0.577271
8.41427	0.570595
8.42093	0.564039
8.4276	0.557601
8.43427	0.551403
8.44093	0.545382
8.4476	0.539601
8.45427	0.534058
8.46093	0.528753
8.4676	0.523686
8.47427	0.518918
8.48093	0.514448
8.4876	0.510275
8.49427	0.506401
8.50093	0.502884
8.5076	0.499606
8.51427	0.496745
8.52093	0.494182
8.5276	0.492036
8.53427	0.490248
8.54093	0.488877
8.5476	0.487864
8.55427	0.487268
8.56093	0.487089
8.5676	0.487328
8.57427	0.487924
8.58093	0.488937
8.5876	0.490367
8.59427	0.492215
8.60093	0.49448
8.6076	0.497222
8.61427	0.500441
8.62093	0.504076
8.6276	0.50813
8.63427	0.5126
8.64093	0.517428
8.6476	0.522494
8.65427	0.527859
8.66093	0.533462
8.6676	0.539243
8.67427	0.545263
8.68093	0.551462
8.6876	0.557959
8.69427	0.564814
8.70093	0.571966
8.7076	0.579536
8.71427	0.587463
8.72093	0.595689
8.7276	0.604272
8.73427	0.613093
8.74093	0.622153
8.7476	0.631332
8.75427	0.64075
8.76093	0.650287
8.7676	0.659943
8.77427	0.669777
8.78093	0.679791
8.7876	0.690043
8.79427	0.700533
8.80093	0.711262
8.8076	0.722229
8.81427	0.733495
8.82093	0.745058
8.8276	0.75686
8.83427	0.76884
8.84093	0.781119
8.8476	0.793576
8.85427	0.806212
8.86093	0.819027
8.8676	0.831962
8.87427	0.845134
8.88093	0.858366
8.8876	0.871778
8.89427	0.885427
8.90093	0.899255
8.9076	0.913322
8.91427	0.927687
8.92093	0.942349
8.9276	0.95731
8.93427	0.972629
8.94093	0.988245
8.9476	1.00422
8.95427	1.02055
8.96093	1.03712
8.9676	1.05399
8.97427	1.0711
8.98093	1.08838
8.9876	1.10596
8.99427	1.12379
9.00093	1.14185
9.0076	1.16014
9.01427	1.17886
9.02093	1.19787
9.0276	1.21731
9.03427	1.23715
9.04093	1.25742
9.0476	1.27804
9.05427	1.29896
9.06093	1.32024
9.0676	1.34164
9.07427	1.36328
9.08093	1.38497
9.0876	1.40679
9.09427	1.42872
9.10093	1.45072
9.1076	1.47283
9.11427	1.49506
9.12093	1.51742
9.1276	1.53989
9.13427	1.56248
9.14093	1.58525
9.1476	1.60807
9.15427	1.63102
9.16093	1.65403
9.1676	1.6771
9.17427	1.70022
9.18093	1.72335
9.1876	1.74642
9.19427	1.76936
9.20093	1.79219
9.2076	1.81484
9.21427	1.83731
9.22093	1.85949
9.2276	1.88148
9.23427	1.90318
9.24093	1.92463
9.2476	1.94585
9.25427	1.96683
9.26093	1.9877
9.2676	2.00832
9.27427	2.02888
9.28093	2.04927
9.2876	2.06965
9.29427	2.08992
9.30093	2.11024
9.3076	2.13057
9.31427	2.15095
9.32093	2.17152
9.3276	2.19214
9.33427	2.21294
9.34093	2.23392
9.3476	2.25508
9.35427	2.27642
9.36093	2.298
9.3676	2.31981
9.37427	2.34199
9.38093	2.36458
9.3876	2.38764
9.39427	2.41137
9.40093	2.43574
9.4076	2.46096
9.41427	2.487
9.42093	2.514
9.4276	2.54196
9.43427	2.57105
9.44093	2.60121
9.4476	2.63256
9.45427	2.66522
9.46093	2.6992
9.4676	2.73466
9.47427	2.77162
9.48093	2.81012
9.4876	2.85023
9.49427	2.8919
9.50093	2.93523
9.5076	2.98017
9.51427	3.02678
9.52093	3.07506
9.5276	3.12501
9.53427	3.17681
9.54093	3.23033
9.5476	3.28571
9.55427	3.34287
9.56093	3.40194
9.5676	3.46279
9.57427	3.52538
9.58093	3.58969
9.5876	3.65567
9.59427	3.72326
9.60093	3.79235
9.6076	3.86292
9.61427	3.93486
9.62093	4.00811
9.6276	4.08256
9.63427	4.15808
9.64093	4.23449
9.6476	4.31174
9.65427	4.38964
9.66093	4.4679
9.6676	4.54652
9.67427	4.6252
9.68093	4.70388
9.6876	4.78232
9.69427	4.86046
9.70093	4.93819
9.7076	5.01525
9.71427	5.09149
9.72093	5.16677
9.7276	5.24086
9.73427	5.31352
9.74093	5.38462
9.7476	5.45388
9.75427	5.52106
9.76093	5.58609
9.7676	5.64861
9.77427	5.70863
9.78093	5.76591
9.7876	5.82033
9.79427	5.87171
9.80093	5.91993
9.8076	5.96493
9.81427	6.00648
9.82093	6.04445
9.8276	6.07878
9.83427	6.10942
9.84093	6.13612
9.8476	6.15895
9.85427	6.17772
9.86093	6.19239
9.8676	6.203
9.87427	6.20955
9.88093	6.212
9.8876	6.21039
9.89427	6.20478
9.90093	6.19525
9.9076	6.1819
9.91427	6.16485
9.92093	6.14411
9.9276	6.11979
9.93427	6.09207
9.94093	6.0609
9.9476	6.02651
9.95427	5.98896
9.96093	5.94831
9.9676	5.90485
9.97427	5.8586
9.98093	5.80978
9.9876	5.75864
9.99427	5.70536
10.0009	5.6501
10.0076	5.59312
10.0143	5.53459
10.0209	5.47469
10.0276	5.41365
10.0343	5.35166
10.0409	5.2889
10.0476	5.2256
10.0543	5.16188
10.0609	5.09799
10.0676	5.03409
10.0743	4.97043
10.0809	4.90725
10.0876	4.84473
10.0943	4.78303
10.1009	4.72248
10.1076	4.66323
10.1143	4.60559
10.1209	4.54968
10.1276	4.49592
10.1343	4.44442
10.1409	4.39554
10.1476	4.34953
10.1543	4.30655
10.1609	4.26704
10.1676	4.23121
10.1743	4.19933
10.1809	4.17173
10.1876	4.14866
10.1943	4.13054
10.2009	4.11767
10.2076	4.1104
10.2143	4.10903
10.2209	4.11403
10.2276	4.12577
10.2343	4.14467
10.2409	4.17119
10.2476	4.2057
10.2543	4.24868
10.2609	4.30065
10.2676	4.36205
10.2743	4.43333
10.2809	4.51499
10.2876	4.6075
10.2943	4.71133
10.3009	4.82696
10.3076	4.95487
10.3143	5.09554
10.3209	5.24944
10.3276	5.41705
10.3343	5.59884
10.3409	5.79518
10.3476	6.00648
10.3543	6.23316
10.3609	6.47545
10.3676	6.73372
10.3743	7.00819
10.3809	7.29907
10.3876	7.60651
10.3943	7.93064
10.4009	8.27152
10.4076	8.62914
10.4143	9.00352
10.4209	9.39441
10.4276	9.80169
10.4343	10.2252
10.4409	10.6645
10.4476	11.1192
10.4543	11.5891
10.4609	12.0735
10.4676	12.5718
10.4743	13.0835
10.4809	13.6078
10.4876	14.144
10.4943	14.6911
10.5009	15.2483
10.5076	15.8145
10.5143	16.3887
10.5209	16.9696
10.5276	17.5561
10.5343	18.1469
10.5409	18.7408
10.5476	19.3365
10.5543	19.9326
10.5609	20.5278
10.5676	21.1207
10.5743	21.7099
10.5809	22.2939
10.5876	22.8715
10.5943	23.441
10.6009	24.001
10.6076	24.5501
10.6143	25.0869
10.6209	25.61
10.6276	26.118
10.6343	26.6095
10.6409	27.0834
10.6476	27.5385
10.6543	27.9735
10.6609	28.3877
10.6676	28.7797
10.6743	29.149
10.6809	29.4945
10.6876	29.8154
10.6943	30.1111
10.7009	30.381
10.7076	30.6243
10.7143	30.8408
10.7209	31.0298
10.7276	31.1911
10.7343	31.3245
10.7409	31.4298
10.7476	31.5069
10.7543	31.556
10.7609	31.577
10.7676	31.5703
10.7743	31.5361
10.7809	31.4747
10.7876	31.3867
10.7943	31.2724
10.8009	31.1324
10.8076	30.9674
10.8143	30.7779
10.8209	30.5646
10.8276	30.3284
10.8343	30.0701
10.8409	29.7903
10.8476	29.4903
10.8543	29.1707
10.8609	28.8326
10.8676	28.477
10.8743	28.1048
10.8809	27.7172
10.8876	27.3152
10.8943	26.8998
10.9009	26.472
10.9076	26.0329
10.9143	25.5834
10.9209	25.1247
10.9276	24.6578
10.9343	24.1836
10.9409	23.7032
10.9476	23.2175
10.9543	22.7275
10.9609	22.2344
10.9676	21.7388
10.9743	21.2419
10.9809	20.7445
10.9876	20.2475
10.9943	19.7516
11.0009	19.2576
11.0076	18.7662
11.0143	18.2782
11.0209	17.794
11.0276	17.3143
11.0343	16.8398
11.0409	16.3709
11.0476	15.9082
11.0543	15.4522
11.0609	15.0034
11.0676	14.5622
11.0743	14.129
11.0809	13.7042
11.0876	13.288
11.0943	12.8807
11.1009	12.4825
11.1076	12.0935
11.1143	11.714
11.1209	11.3441
11.1276	10.9839
11.1343	10.6334
11.1409	10.2928
11.1476	9.9619
11.1543	9.64087
11.1609	9.32968
11.1676	9.0282
11.1743	8.73637
11.1809	8.45408
11.1876	8.18127
11.1943	7.91776
11.2009	7.66337
11.2076	7.41792
11.2143	7.18135
11.2209	6.95336
11.2276	6.73378
11.2343	6.52248
11.2409	6.31917
11.2476	6.12372
11.2543	5.93591
11.2609	5.7556
11.2676	5.58257
11.2743	5.41669
11.2809	5.25767
11.2876	5.10544
11.2943	4.95964
11.3009	4.82017
11.3076	4.68671
11.3143	4.5591
11.3209	4.43703
11.3276	4.32032
11.3343	4.20874
11.3409	4.10211
11.3476	4.00019
11.3543	3.90291
11.3609	3.81005
11.3676	3.72142
11.3743	3.63696
11.3809	3.55637
11.3876	3.4796
11.3943	3.40652
11.4009	3.33691
11.4076	3.27069
11.4143	3.2078
11.4209	3.14808
11.4276	3.09157
11.4343	3.03817
11.4409	2.9878
11.4476	2.94042
11.4543	2.89595
11.4609	2.85429
11.4676	2.81531
11.4743	2.77901
11.4809	2.74515
11.4876	2.71374
11.4943	2.68465
11.5009	2.65789
11.5076	2.63333
11.5143	2.61104
11.5209	2.59095
11.5276	2.57301
11.5343	2.55728
11.5409	2.54369
11.5476	2.5323
11.5543	2.52295
11.5609	2.51555
11.5676	2.51019
11.5743	2.50673
11.5809	2.50506
11.5876	2.50512
11.5943	2.50685
11.6009	2.51025
11.6076	2.51514
11.6143	2.52157
11.6209	2.52944
11.6276	2.53868
11.6343	2.54923
11.6409	2.56109
11.6476	2.57409
11.6543	2.58827
11.6609	2.60353
11.6676	2.61968
11.6743	2.63679
11.6809	2.65455
11.6876	2.67303
11.6943	2.69192
11.7009	2.71118
11.7076	2.73061
11.7143	2.75016
11.7209	2.76971
11.7276	2.78914
11.7343	2.80839
11.7409	2.82729
11.7476	2.84594
11.7543	2.86418
11.7609	2.88194
11.7676	2.89923
11.7743	2.91586
11.7809	2.93183
11.7876	2.94697
11.7943	2.96128
11.8009	2.97463
11.8076	2.98697
11.8143	2.99811
11.8209	3.00813
11.8276	3.01695
11.8343	3.02446
11.8409	3.03078
11.8476	3.03578
11.8543	3.0396
11.8609	3.04222
11.8676	3.04365
11.8743	3.04407
11.8809	3.04341
11.8876	3.04186
11.8943	3.03942
11.9009	3.0362
11.9076	3.03233
11.9143	3.02792
11.9209	3.02315
11.9276	3.0182
11.9343	3.01331
11.9409	3.00872
11.9476	3.00467
11.9543	3.00163
11.9609	2.9999
11.9676	2.9999
11.9743	3.00223
11.9809	3.00729
11.9876	3.01582
11.9943	3.02833
12.0009	3.04562
12.0076	3.06845
12.0143	3.09771
12.0209	3.13443
12.0276	3.17967
12.0343	3.23468
12.0409	3.30085
12.0476	3.37976
12.0543	3.4731
12.0609	3.58289
12.0676	3.71122
12.0743	3.86035
12.0809	4.03285
12.0876	4.23145
12.0943	4.4592
12.1009	4.71926
12.1076	5.01525
12.1143	5.35101
12.1209	5.73075
12.1276	6.15907
12.1343	6.64079
12.1409	7.18141
12.1476	7.78663
12.1543	8.46261
12.1609	9.21601
12.1676	10.0539
12.1743	10.9838
12.1809	12.0136
12.1876	13.1519
12.1943	14.4076
12.2009	15.7902
12.2076	17.3095
12.2143	18.9759
12.2209	20.8003
12.2276	22.7939
12.2343	24.9684
12.2409	27.3359
12.2476	29.9089
12.2543	32.7001
12.2609	35.7226
12.2676	38.9897
12.2743	42.5147
12.2809	46.3113
12.2876	50.3927
12.2943	54.7727
12.3009	59.4643
12.3076	64.4807
12.3143	69.8344
12.3209	75.5376
12.3276	81.6021
12.3343	88.0389
12.3409	94.8583
12.3476	102.07
12.3543	109.682
12.3609	117.701
12.3676	126.135
12.3743	134.988
12.3809	144.263
12.3876	153.962
12.3943	164.086
12.4009	174.634
12.4076	185.601
12.4143	196.983
12.4209	208.772
12.4276	220.96
12.4343	233.536
12.4409	246.486
12.4476	259.794
12.4543	273.445
12.4609	287.417
12.4676	301.689
12.4743	316.237
12.4809	331.036
12.4876	346.058
12.4943	361.272
12.5009	376.648
12.5076	392.151
12.5143	407.748
12.5209	423.402
12.5276	439.074
12.5343	454.728
12.5409	470.323
12.5476	485.819
12.5543	501.176
12.5609	516.353
12.5676	531.31
12.5743	546.005
12.5809	560.398
12.5876	574.449
12.5943	588.119
12.6009	601.367
12.6076	614.156
12.6143	626.45
12.6209	638.211
12.6276	649.408
12.6343	660.006
12.6409	669.978
12.6476	679.294
12.6543	687.929
12.6609	695.86
12.6676	703.066
12.6743	709.529
12.6809	715.232
12.6876	720.162
12.6943	724.308
12.7009	727.662
12.7076	730.217
12.7143	731.972
12.7209	732.926
12.7276	733.082
12.7343	732.445
12.7409	731.024
12.7476	728.83
12.7543	725.874
12.7609	722.173
12.7676	717.744
12.7743	712.606
12.7809	706.78
12.7876	700.289
12.7943	693.157
12.8009	685.41
12.8076	677.076
12.8143	668.184
12.8209	658.763
12.8276	648.843
12.8343	638.458
12.8409	627.637
12.8476	616.416
12.8543	604.826
12.8609	592.901
12.8676	580.675
12.8743	568.18
12.8809	555.452
12.8876	542.522
12.8943	529.423
12.9009	516.187
12.9076	502.844
12.9143	489.426
12.9209	475.961
12.9276	462.477
12.9343	449.002
12.9409	435.562
12.9476	422.183
12.9543	408.888
12.9609	395.7
12.9676	382.642
12.9743	369.732
12.9809	356.99
12.9876	344.433
12.9943	332.077
13.0009	319.937
13.0076	308.026
13.0143	296.357
13.0209	284.939
13.0276	273.783
13.0343	262.896
13.0409	252.286
13.0476	241.958
13.0543	231.917
13.0609	222.168
13.0676	212.711
13.0743	203.55
13.0809	194.683
13.0876	186.112
13.0943	177.834
13.1009	169.848
13.1076	162.15
13.1143	154.738
13.1209	147.607
13.1276	140.753
13.1343	134.17
13.1409	127.854
13.1476	121.798
13.1543	115.997
13.1609	110.443
13.1676	105.13
13.1743	100.052
13.1809	95.201
13.1876	90.57
13.1943	86.1518
13.2009	81.9394
13.2076	77.9254
13.2143	74.1025
13.2209	70.4637
13.2276	67.0017
13.2343	63.7096
13.2409	60.5804
13.2476	57.6072
13.2543	54.7833
13.2609	52.1023
13.2676	49.5576
13.2743	47.1429
13.2809	44.8524
13.2876	42.6799
13.2943	40.62
13.3009	38.6671
13.3076	36.8162
13.3143	35.062
[truncated: 2,502 more rows]
