# Supplementary material for: Physicochemical quality assessment of four asparaginases
Source: PLoS One. 2025 Jun 16;20(6):e0326106. doi: 10.1371/journal.pone.0326106 (PMC12169553; doi:10.1371/journal.pone.0326106)
Supplement: S2 Fig — (ZIP) [file pone.0326106.s002.zip › S2 Fig2 Raw Data SEC_Spectrila.xlsx]

## Sheet: SEC SPECTRILA
X-Axis (left): Time in min
Y-Axis (right): Absorption in AU
0.00593333	-0.00077486
0.0126	-0.000715256
0.0192667	-0.000655651
0.0259333	-0.000655651
0.0326	-0.000655651
0.0392667	-0.000655651
0.0459333	-0.000715256
0.0526	-0.000834465
0.0592667	-0.000953674
0.0659333	-0.00107288
0.0726	-0.0012517
0.0792667	-0.00143051
0.0859333	-0.00166893
0.0926	-0.00184774
0.0992667	-0.00202656
0.105933	-0.00220537
0.1126	-0.00238419
0.119267	-0.002563
0.125933	-0.00274181
0.1326	-0.00292063
0.139267	-0.00303984
0.145933	-0.00309944
0.1526	-0.00315905
0.159267	-0.00315905
0.165933	-0.00309944
0.1726	-0.00298023
0.179267	-0.00280142
0.185933	-0.002563
0.1926	-0.00232458
0.199267	-0.00202656
0.205933	-0.00172854
0.2126	-0.00149012
0.219267	-0.0012517
0.225933	-0.00107288
0.2326	-0.00089407
0.239267	-0.00077486
0.245933	-0.000715256
0.2526	-0.000715256
0.259267	-0.000655651
0.265933	-0.000715256
0.2726	-0.000715256
0.279267	-0.000655651
0.285933	-0.000655651
0.2926	-0.000596046
0.299267	-0.000536442
0.305933	-0.000417233
0.3126	-0.000238419
0.319267	-5.96046e-05
0.325933	0.000119209
0.3326	0.000238419
0.339267	0.000357628
0.345933	0.000417233
0.3526	0.000417233
0.359267	0.000357628
0.365933	0.000298023
0.3726	0.000238419
0.379267	0.000178814
0.385933	0.000178814
0.3926	0.000238419
0.399267	0.000417233
0.405933	0.000655651
0.4126	0.00089407
0.419267	0.00113249
0.425933	0.00137091
0.4326	0.00154972
0.439267	0.00172854
0.445933	0.00184774
0.4526	0.00190735
0.459267	0.00190735
0.465933	0.00184774
0.4726	0.00178814
0.479267	0.00166893
0.485933	0.00154972
0.4926	0.00143051
0.499267	0.0012517
0.505933	0.00107288
0.5126	0.00089407
0.519267	0.00077486
0.525933	0.000655651
0.5326	0.000536442
0.539267	0.000536442
0.545933	0.000536442
0.5526	0.000536442
0.559267	0.000596046
0.565933	0.000596046
0.5726	0.000596046
0.579267	0.000596046
0.585933	0.000596046
0.5926	0.000536442
0.599267	0.000476837
0.605933	0.000476837
0.6126	0.000476837
0.619267	0.000476837
0.625933	0.000596046
0.6326	0.000715256
0.639267	0.00089407
0.645933	0.00107288
0.6526	0.0013113
0.659267	0.00149012
0.665933	0.00166893
0.6726	0.00178814
0.679267	0.00184774
0.685933	0.00184774
0.6926	0.00178814
0.699267	0.00160932
0.705933	0.00149012
0.7126	0.0012517
0.719267	0.00107288
0.725933	0.00089407
0.7326	0.00077486
0.739267	0.000655651
0.745933	0.000536442
0.7526	0.000536442
0.759267	0.000536442
0.765933	0.000596046
0.7726	0.000715256
0.779267	0.00089407
0.785933	0.00113249
0.7926	0.00143051
0.799267	0.00178814
0.805933	0.00220537
0.8126	0.0026226
0.819267	0.00298023
0.825933	0.00333786
0.8326	0.00369549
0.839267	0.00393391
0.845933	0.00405312
0.8526	0.00411272
0.859267	0.00405312
0.865933	0.00393391
0.8726	0.00375509
0.879267	0.00357628
0.885933	0.00333786
0.8926	0.00309944
0.899267	0.00292063
0.905933	0.00274181
0.9126	0.00268221
0.919267	0.00268221
0.925933	0.00274181
0.9326	0.00286102
0.939267	0.00303984
0.945933	0.00315905
0.9526	0.00333786
0.959267	0.00345707
0.965933	0.00357628
0.9726	0.00363588
0.979267	0.00369549
0.985933	0.00369549
0.9926	0.00369549
0.999267	0.00375509
1.00593	0.00375509
1.0126	0.0038147
1.01927	0.0038743
1.02593	0.00399351
1.0326	0.00405312
1.03927	0.00417233
1.04593	0.00429153
1.0526	0.00441074
1.05927	0.00452995
1.06593	0.00470877
1.0726	0.00494719
1.07927	0.00524521
1.08593	0.00560284
1.0926	0.00596046
1.09927	0.0064373
1.10593	0.00685453
1.1126	0.00733137
1.11927	0.0077486
1.12593	0.00804663
1.1326	0.00834465
1.13927	0.00852346
1.14593	0.00858307
1.1526	0.00858307
1.15927	0.00858307
1.16593	0.00846386
1.1726	0.00834465
1.17927	0.00816584
1.18593	0.00798702
1.1926	0.00780821
1.19927	0.00762939
1.20593	0.00751018
1.2126	0.00739098
1.21927	0.00733137
1.22593	0.00739098
1.2326	0.00751018
1.23927	0.007689
1.24593	0.00792742
1.2526	0.00816584
1.25927	0.00840425
1.26593	0.00858307
1.2726	0.00864267
1.27927	0.00870228
1.28593	0.00864267
1.2926	0.00864267
1.29927	0.00858307
1.30593	0.00858307
1.3126	0.00864267
1.31927	0.00876188
1.32593	0.00888109
1.3326	0.00905991
1.33927	0.00929832
1.34593	0.00953674
1.3526	0.00971556
1.35927	0.00983477
1.36593	0.00989437
1.3726	0.00995398
1.37927	0.00995398
1.38593	0.00995398
1.3926	0.00989437
1.39927	0.00977516
1.40593	0.00971556
1.4126	0.00965595
1.41927	0.00965595
1.42593	0.00965595
1.4326	0.00965595
1.43927	0.00965595
1.44593	0.00971556
1.4526	0.00971556
1.45927	0.00977516
1.46593	0.00983477
1.4726	0.00995398
1.47927	0.0100732
1.48593	0.010252
1.4926	0.0104904
1.49927	0.0107884
1.50593	0.0110865
1.5126	0.0114441
1.51927	0.0118017
1.52593	0.0120997
1.5326	0.0123978
1.53927	0.0126362
1.54593	0.012815
1.5526	0.0128746
1.55927	0.0129342
1.56593	0.0129342
1.5726	0.0129342
1.57927	0.0128746
1.58593	0.0128746
1.5926	0.0128746
1.59927	0.0128746
1.60593	0.0129342
1.6126	0.0130534
1.61927	0.013113
1.62593	0.0132322
1.6326	0.0132918
1.63927	0.0133514
1.64593	0.0133514
1.6526	0.0132918
1.65927	0.0132322
1.66593	0.0130534
1.6726	0.0128746
1.67927	0.0126958
1.68593	0.0125766
1.6926	0.0124574
1.69927	0.0123978
1.70593	0.0123978
1.7126	0.012517
1.71927	0.0126958
1.72593	0.0128746
1.7326	0.0131726
1.73927	0.0134707
1.74593	0.0137091
1.7526	0.0138879
1.75927	0.0140071
1.76593	0.0140667
1.7726	0.0140667
1.77927	0.0139475
1.78593	0.0138879
1.7926	0.0137687
1.79927	0.0136495
1.80593	0.0136495
1.8126	0.0136495
1.81927	0.0138283
1.82593	0.0140667
1.8326	0.0143647
1.83927	0.0147223
1.84593	0.0151396
1.8526	0.0154972
1.85927	0.0157952
1.86593	0.0160336
1.8726	0.0162125
1.87927	0.0162125
1.88593	0.0161529
1.8926	0.015974
1.89927	0.0157356
1.90593	0.0154972
1.9126	0.0152588
1.91927	0.0150204
1.92593	0.0149012
1.9326	0.0148416
1.93927	0.0148416
1.94593	0.0149608
1.9526	0.0151396
1.95927	0.015378
1.96593	0.0156164
1.9726	0.0159144
1.97927	0.0162125
1.98593	0.0165701
1.9926	0.0169277
1.99927	0.017345
2.00593	0.0177622
2.0126	0.0181794
2.01927	0.018537
2.02593	0.0188947
2.0326	0.0191927
2.03927	0.0193119
2.04593	0.0193715
2.0526	0.0193119
2.05927	0.0191927
2.06593	0.0190139
2.0726	0.0188351
2.07927	0.0186563
2.08593	0.0185966
2.0926	0.018537
2.09927	0.0186563
2.10593	0.0188351
2.1126	0.0191927
2.11927	0.0195503
2.12593	0.0199676
2.1326	0.0204444
2.13927	0.0208616
2.14593	0.0212193
2.1526	0.0215173
2.15927	0.0217557
2.16593	0.0219345
2.1726	0.0219941
2.17927	0.0219345
2.18593	0.0218749
2.1926	0.0216961
2.19927	0.0215769
2.20593	0.0213981
2.2126	0.0212789
2.21927	0.0211596
2.22593	0.0211
2.2326	0.0210404
2.23927	0.0210404
2.24593	0.0210404
2.2526	0.0210404
2.25927	0.0211
2.26593	0.0211
2.2726	0.0211
2.27927	0.0210404
2.28593	0.0210404
2.2926	0.0210404
2.29927	0.0209808
2.30593	0.0209212
2.3126	0.0209212
2.31927	0.0208616
2.32593	0.020802
2.3326	0.0207424
2.33927	0.0206828
2.34593	0.0206828
2.3526	0.0206828
2.35927	0.020802
2.36593	0.0209212
2.3726	0.0210404
2.37927	0.0212789
2.38593	0.0215173
2.3926	0.0218153
2.39927	0.0221133
2.40593	0.0224113
2.4126	0.0226498
2.41927	0.0228882
2.42593	0.0230074
2.4326	0.0231266
2.43927	0.0231862
2.44593	0.0231862
2.4526	0.0231862
2.45927	0.0231862
2.46593	0.0231266
2.4726	0.0231266
2.47927	0.0231862
2.48593	0.0232458
2.4926	0.023365
2.49927	0.0235438
2.50593	0.0237823
2.5126	0.0240803
2.51927	0.0244379
2.52593	0.0248551
2.5326	0.0252724
2.53927	0.0257492
2.54593	0.0261664
2.5526	0.0265241
2.55927	0.0268817
2.56593	0.0271201
2.5726	0.0272393
2.57927	0.0272393
2.58593	0.0271201
2.5926	0.0268817
2.59927	0.0266433
2.60593	0.0264645
2.6126	0.0262856
2.61927	0.026226
2.62593	0.0262856
2.6326	0.0265241
2.63927	0.0268221
2.64593	0.0271797
2.6526	0.0275373
2.65927	0.027895
2.66593	0.0280738
2.6726	0.028193
2.67927	0.0280738
2.68593	0.0277758
2.6926	0.0273585
2.69927	0.0268817
2.70593	0.0263453
2.7126	0.0258684
2.71927	0.0254512
2.72593	0.0251532
2.7326	0.0249743
2.73927	0.0249147
2.74593	0.025034
2.7526	0.0252724
2.75927	0.0255108
2.76593	0.0258684
2.7726	0.026226
2.77927	0.0265837
2.78593	0.0268817
2.7926	0.0271201
2.79927	0.0273585
2.80593	0.0275373
2.8126	0.0276566
2.81927	0.0278354
2.82593	0.0280142
2.8326	0.0282526
2.83927	0.028491
2.84593	0.028789
2.8526	0.0290871
2.85927	0.0293851
2.86593	0.0295639
2.8726	0.0297427
2.87927	0.0298023
2.88593	0.0297427
2.8926	0.0295639
2.89927	0.0293255
2.90593	0.0290871
2.9126	0.028789
2.91927	0.0285506
2.92593	0.0283718
2.9326	0.0283122
2.93927	0.0283718
2.94593	0.028491
2.9526	0.028789
2.95927	0.0290871
2.96593	0.0294447
2.9726	0.0298619
2.97927	0.0302196
2.98593	0.0306368
2.9926	0.0309348
2.99927	0.0312328
3.00593	0.0314713
3.0126	0.0315905
3.01927	0.0316501
3.02593	0.0316501
3.0326	0.0315905
3.03927	0.0314713
3.04593	0.031352
3.0526	0.0311732
3.05927	0.0309944
3.06593	0.0308156
3.0726	0.0306964
3.07927	0.0306368
3.08593	0.0305772
3.0926	0.0305772
3.09927	0.0305772
3.10593	0.0305772
3.1126	0.0305176
3.11927	0.030458
3.12593	0.0303388
3.1326	0.03016
3.13927	0.0299811
3.14593	0.0298023
3.1526	0.0297427
3.15927	0.0297427
3.16593	0.0298619
3.1726	0.0301003
3.17927	0.030458
3.18593	0.0308752
3.1926	0.0314116
3.19927	0.0318885
3.20593	0.0323653
3.2126	0.032723
3.21927	0.033021
3.22593	0.0331998
3.2326	0.0331998
3.23927	0.0331402
3.24593	0.033021
3.2526	0.0327826
3.25927	0.0325441
3.26593	0.0323057
3.2726	0.0321269
3.27927	0.0319481
3.28593	0.0318885
3.2926	0.0319481
3.29927	0.0320673
3.30593	0.0323057
3.3126	0.0326037
3.31927	0.0329018
3.32593	0.0332594
3.3326	0.0335574
3.33927	0.0338554
3.34593	0.0340939
3.3526	0.0342727
3.35927	0.0343323
3.36593	0.0343919
3.3726	0.0343919
3.37927	0.0343323
3.38593	0.0342727
3.3926	0.0342131
3.39927	0.0341535
3.40593	0.0341535
3.4126	0.0340939
3.41927	0.0340343
3.42593	0.0340343
3.4326	0.0340343
3.43927	0.0339746
3.44593	0.0339746
3.4526	0.033915
3.45927	0.0337958
3.46593	0.0335574
3.4726	0.033319
3.47927	0.0329614
3.48593	0.0325441
3.4926	0.0320077
3.49927	0.0315309
3.50593	0.031054
3.5126	0.0306368
3.51927	0.0303388
3.52593	0.0302196
3.5326	0.03016
3.53927	0.0302196
3.54593	0.0303984
3.5526	0.0306368
3.55927	0.0308752
3.56593	0.0311136
3.5726	0.0312924
3.57927	0.0315309
3.58593	0.0317097
3.5926	0.0318885
3.59927	0.0320673
3.60593	0.0322461
3.6126	0.0324249
3.61927	0.0326037
3.62593	0.032723
3.6326	0.0328422
3.63927	0.0329018
3.64593	0.0329018
3.6526	0.0329018
3.65927	0.0328422
3.66593	0.032723
3.6726	0.0326633
3.67927	0.0326037
3.68593	0.0326037
3.6926	0.0326037
3.69927	0.0326037
3.70593	0.0326633
3.7126	0.0327826
3.71927	0.0328422
3.72593	0.0329614
3.7326	0.0330806
3.73927	0.0331998
3.74593	0.033319
3.7526	0.0334382
3.75927	0.0335574
3.76593	0.0336766
3.7726	0.0337958
3.77927	0.0338554
3.78593	0.033915
3.7926	0.0338554
3.79927	0.0337362
3.80593	0.0335574
3.8126	0.033319
3.81927	0.033021
3.82593	0.0326633
3.8326	0.0323057
3.83927	0.0318885
3.84593	0.0315309
3.8526	0.0312328
3.85927	0.0309348
3.86593	0.0308156
3.8726	0.030756
3.87927	0.030756
3.88593	0.0308752
3.8926	0.031054
3.89927	0.0312924
3.90593	0.0315905
3.9126	0.0318289
3.91927	0.0321269
3.92593	0.0323057
3.9326	0.0324845
3.93927	0.0326037
3.94593	0.032723
3.9526	0.032723
3.95927	0.0326633
3.96593	0.0326037
3.9726	0.0325441
3.97927	0.0324845
3.98593	0.0323653
3.9926	0.0322461
3.99927	0.0321865
4.00593	0.0321269
4.0126	0.0320673
4.01927	0.0320077
4.02593	0.0320077
4.0326	0.0320077
4.03927	0.0320673
4.04593	0.0320673
4.0526	0.0320673
4.05927	0.0320673
4.06593	0.0320077
4.0726	0.0320077
4.07927	0.0320077
4.08593	0.0320673
4.0926	0.0321269
4.09927	0.0322461
4.10593	0.0324249
4.1126	0.0326633
4.11927	0.0329018
4.12593	0.0331998
4.1326	0.0334382
4.13927	0.033617
4.14593	0.0337958
4.1526	0.033915
4.15927	0.0339746
4.16593	0.033915
4.1726	0.0338554
4.17927	0.0337362
4.18593	0.0335574
4.1926	0.0333786
4.19927	0.0331402
4.20593	0.0329018
4.2126	0.032723
4.21927	0.0324845
4.22593	0.0323057
4.2326	0.0321865
4.23927	0.0320673
4.24593	0.0320077
4.2526	0.0319481
4.25927	0.0319481
4.26593	0.0319481
4.2726	0.0320077
4.27927	0.0320673
4.28593	0.0321865
4.2926	0.0323057
4.29927	0.0324249
4.30593	0.0326037
4.3126	0.0327826
4.31927	0.0329018
4.32593	0.033021
4.3326	0.0331402
4.33927	0.0331998
4.34593	0.0332594
4.3526	0.0332594
4.35927	0.0331402
4.36593	0.033021
4.3726	0.0328422
4.37927	0.0326037
4.38593	0.0323653
4.3926	0.0320673
4.39927	0.0317097
4.40593	0.031352
4.4126	0.031054
4.41927	0.0308156
4.42593	0.0306368
4.4326	0.0305176
4.43927	0.0305176
4.44593	0.0305772
4.4526	0.0306368
4.45927	0.030756
4.46593	0.0308752
4.4726	0.0309348
4.47927	0.0309944
4.48593	0.0309348
4.4926	0.0308752
4.49927	0.030756
4.50593	0.0306964
4.5126	0.0306368
4.51927	0.0306368
4.52593	0.0306964
4.5326	0.0308156
4.53927	0.0309348
4.54593	0.031054
4.5526	0.0311136
4.55927	0.0311136
4.56593	0.031054
4.5726	0.0308752
4.57927	0.0306964
4.58593	0.0305176
4.5926	0.0302792
4.59927	0.03016
4.60593	0.0301003
4.6126	0.03016
4.61927	0.0302792
4.62593	0.0305176
4.6326	0.030756
4.63927	0.031054
4.64593	0.0312924
4.6526	0.0314713
4.65927	0.0315309
4.66593	0.0315309
4.6726	0.0314116
4.67927	0.0312328
4.68593	0.0309348
4.6926	0.0306964
4.69927	0.0303984
4.70593	0.0301003
4.7126	0.0298023
4.71927	0.0295639
4.72593	0.0293255
4.7326	0.0291467
4.73927	0.0289679
4.74593	0.0288486
4.7526	0.028789
4.75927	0.028789
4.76593	0.0289083
4.7726	0.0290871
4.77927	0.0293255
4.78593	0.0296235
4.7926	0.0299215
4.79927	0.0302792
4.80593	0.0305772
4.8126	0.0308156
4.81927	0.0309944
4.82593	0.0311136
4.8326	0.0311136
4.83927	0.031054
4.84593	0.0308752
4.8526	0.0306964
4.85927	0.030458
4.86593	0.0302792
4.8726	0.0300407
4.87927	0.0298023
4.88593	0.0296235
4.8926	0.0294447
4.89927	0.0293255
4.90593	0.0292063
4.9126	0.0290871
4.91927	0.0289679
4.92593	0.0289083
4.9326	0.0288486
4.93927	0.0288486
4.94593	0.0288486
4.9526	0.0289083
4.95927	0.0290275
4.96593	0.0291467
4.9726	0.0292659
4.97927	0.0293851
4.98593	0.0295043
4.9926	0.0295043
4.99927	0.0295043
5.00593	0.0294447
5.0126	0.0292659
5.01927	0.0290275
5.02593	0.028789
5.0326	0.028491
5.03927	0.028193
5.04593	0.0279546
5.0526	0.0277162
5.05927	0.0274777
5.06593	0.0272989
5.0726	0.0271797
5.07927	0.0271201
5.08593	0.0271201
5.0926	0.0271201
5.09927	0.0271797
5.10593	0.0272989
5.1126	0.0274777
5.11927	0.027597
5.12593	0.0277758
5.1326	0.027895
5.13927	0.0280142
5.14593	0.0280738
5.1526	0.0280738
5.15927	0.0280142
5.16593	0.0279546
5.1726	0.027895
5.17927	0.0277758
5.18593	0.0277162
5.1926	0.027597
5.19927	0.0274777
5.20593	0.0273585
5.2126	0.0272393
5.21927	0.0270605
5.22593	0.0268817
5.2326	0.0267029
5.23927	0.0265241
5.24593	0.0264049
5.2526	0.0262856
5.25927	0.026226
5.26593	0.0261664
5.2726	0.026226
5.27927	0.0262856
5.28593	0.0263453
5.2926	0.0264049
5.29927	0.0264645
5.30593	0.0264645
5.3126	0.0264049
5.31927	0.0263453
5.32593	0.0262856
5.3326	0.0262856
5.33927	0.026226
5.34593	0.026226
5.3526	0.0263453
5.35927	0.0264645
5.36593	0.0267029
5.3726	0.0269413
5.37927	0.0272989
5.38593	0.027597
5.3926	0.027895
5.39927	0.0281334
5.40593	0.0283122
5.4126	0.0283718
5.41927	0.0283122
5.42593	0.0281334
5.4326	0.0278354
5.43927	0.0274777
5.44593	0.0270605
5.4526	0.0266433
5.45927	0.026226
5.46593	0.0258684
5.4726	0.0255704
5.47927	0.025332
5.48593	0.0252128
5.4926	0.0251532
5.49927	0.0251532
5.50593	0.0251532
5.5126	0.0252128
5.51927	0.025332
5.52593	0.0254512
5.5326	0.0255108
5.53927	0.0256896
5.54593	0.0258088
5.5526	0.0259876
5.55927	0.026226
5.56593	0.0264645
5.5726	0.0267029
5.57927	0.0269413
5.58593	0.0271797
5.5926	0.0273585
5.59927	0.0275373
5.60593	0.0276566
5.6126	0.0277758
5.61927	0.0278354
5.62593	0.0278354
5.6326	0.0278354
5.63927	0.027895
5.64593	0.027895
5.6526	0.027895
5.65927	0.027895
5.66593	0.0278354
5.6726	0.0277162
5.67927	0.0275373
5.68593	0.0272989
5.6926	0.0270009
5.69927	0.0266433
5.70593	0.026226
5.7126	0.0258684
5.71927	0.0254512
5.72593	0.0250936
5.7326	0.0247359
5.73927	0.0244379
5.74593	0.0241399
5.7526	0.0239015
5.75927	0.0237226
5.76593	0.0235438
5.7726	0.023365
5.77927	0.0232458
5.78593	0.0231862
5.7926	0.0231266
5.79927	0.0231266
5.80593	0.0231266
5.8126	0.0231862
5.81927	0.0231862
5.82593	0.0232458
5.8326	0.0232458
5.83927	0.0231862
5.84593	0.0231266
5.8526	0.0230074
5.85927	0.0229478
5.86593	0.0228286
5.8726	0.0226498
5.87927	0.0225306
5.88593	0.0224113
5.8926	0.0222921
5.89927	0.0221133
5.90593	0.0218749
5.9126	0.0216365
5.91927	0.0213981
5.92593	0.0211
5.9326	0.0208616
5.93927	0.0206232
5.94593	0.0204444
5.9526	0.0202656
5.95927	0.0201464
5.96593	0.0200868
5.9726	0.0199676
5.97927	0.019908
5.98593	0.0198483
5.9926	0.0197291
5.99927	0.0196695
6.00593	0.0196099
6.0126	0.0195503
6.01927	0.0194907
6.02593	0.0194907
6.0326	0.0194907
6.03927	0.0194907
6.04593	0.0194907
6.0526	0.0194311
6.05927	0.0193715
6.06593	0.0192523
6.0726	0.0190735
6.07927	0.0189543
6.08593	0.0187159
6.0926	0.018537
6.09927	0.0183582
6.10593	0.0181794
6.1126	0.0180602
6.11927	0.0178814
6.12593	0.0177622
6.1326	0.017643
6.13927	0.0175238
6.14593	0.0174046
6.1526	0.017345
6.15927	0.0172853
6.16593	0.0172257
6.1726	0.0172853
6.17927	0.0172853
6.18593	0.0174046
6.1926	0.0174642
6.19927	0.0175834
6.20593	0.0177026
6.2126	0.0177622
6.21927	0.0178814
6.22593	0.017941
6.2326	0.0180006
6.23927	0.0180602
6.24593	0.0181198
6.2526	0.0181794
6.25927	0.018239
6.26593	0.018239
6.2726	0.0181794
6.27927	0.0181198
6.28593	0.0178814
6.2926	0.017643
6.29927	0.017345
6.30593	0.0169873
6.3126	0.0166297
6.31927	0.0163317
6.32593	0.0160933
6.3326	0.0159144
6.33927	0.0157952
6.34593	0.0157952
6.3526	0.0157952
6.35927	0.0158548
6.36593	0.015974
6.3726	0.0160336
6.37927	0.0160933
6.38593	0.0161529
6.3926	0.0162125
6.39927	0.0162125
6.40593	0.0162721
6.4126	0.0163317
6.41927	0.0164509
6.42593	0.0164509
6.4326	0.0165105
6.43927	0.0164509
6.44593	0.0163913
6.4526	0.0162721
6.45927	0.0160336
6.46593	0.0157952
6.4726	0.0154972
6.47927	0.0151396
6.48593	0.0148416
6.4926	0.0145435
6.49927	0.0143051
6.50593	0.0141263
6.5126	0.0140667
6.51927	0.0140071
6.52593	0.0140667
6.5326	0.0141859
6.53927	0.0143647
6.54593	0.0146031
6.5526	0.0148416
6.55927	0.01508
6.56593	0.0153184
6.5726	0.0155568
6.57927	0.0157952
6.58593	0.0160336
6.5926	0.0162125
6.59927	0.0163913
6.60593	0.0165701
6.6126	0.0167489
6.61927	0.0168085
6.62593	0.0169277
6.6326	0.0169277
6.63927	0.0169277
6.64593	0.0168681
6.6526	0.0167489
6.65927	0.0165701
6.66593	0.0163317
6.6726	0.0160336
6.67927	0.0157952
6.68593	0.0154972
6.6926	0.0152588
6.69927	0.01508
6.70593	0.0149012
6.7126	0.014782
6.71927	0.0146627
6.72593	0.0144839
6.7326	0.0143051
6.73927	0.0140667
6.74593	0.0137687
6.7526	0.013411
6.75927	0.0130534
6.76593	0.0126958
6.7726	0.0123978
6.77927	0.0120997
6.78593	0.0119209
6.7926	0.0118613
6.79927	0.0118613
6.80593	0.0119805
6.8126	0.012219
6.81927	0.0124574
6.82593	0.012815
6.8326	0.0132322
6.83927	0.0137091
6.84593	0.0142455
6.8526	0.0148416
6.85927	0.0154972
6.86593	0.0162125
6.8726	0.0168681
6.87927	0.0175834
6.88593	0.018239
6.8926	0.0188351
6.89927	0.0193119
6.90593	0.0196695
6.9126	0.019908
6.91927	0.0200868
6.92593	0.0201464
6.9326	0.020206
6.93927	0.020206
6.94593	0.0202656
6.9526	0.0203848
6.95927	0.0205636
6.96593	0.0208616
6.9726	0.0211596
6.97927	0.0215769
6.98593	0.0219941
6.9926	0.0223517
6.99927	0.0227094
7.00593	0.0229478
7.0126	0.0231266
7.01927	0.0232458
7.02593	0.0233054
7.0326	0.0233054
7.03927	0.0233054
7.04593	0.0234246
7.0526	0.0236034
7.05927	0.0239015
7.06593	0.0243783
7.0726	0.0249147
7.07927	0.0255704
7.08593	0.0263453
7.0926	0.0271797
7.09927	0.0279546
7.10593	0.028789
7.1126	0.0295043
7.11927	0.0302196
7.12593	0.0308752
7.1326	0.0315309
7.13927	0.0321269
7.14593	0.032723
7.1526	0.0333786
7.15927	0.0340939
7.16593	0.0348687
7.1726	0.0357032
7.17927	0.0366569
7.18593	0.0377297
7.1926	0.0388026
7.19927	0.0399947
7.20593	0.0412464
7.2126	0.0425577
7.21927	0.0439882
7.22593	0.0454783
7.2326	0.0470281
7.23927	0.0486374
7.24593	0.0503063
7.2526	0.0519753
7.25927	0.0537038
7.26593	0.0553727
7.2726	0.0570416
7.27927	0.058651
7.28593	0.0601411
7.2926	0.0615716
7.29927	0.0629425
7.30593	0.0641942
7.3126	0.0654459
7.31927	0.066638
7.32593	0.0678301
7.3326	0.0690222
7.33927	0.0702143
7.34593	0.0714064
7.3526	0.0725985
7.35927	0.0737905
7.36593	0.0749826
7.3726	0.0761747
7.37927	0.0773668
7.38593	0.0785589
7.3926	0.079751
7.39927	0.0809431
7.40593	0.0822544
7.4126	0.0835657
7.41927	0.0849366
7.42593	0.0863671
7.4326	0.0877976
7.43927	0.0892282
7.44593	0.0906587
7.4526	0.0920296
7.45927	0.0933409
7.46593	0.0945926
7.4726	0.0957847
7.47927	0.0969172
7.48593	0.0980496
7.4926	0.0991821
7.49927	0.100374
7.50593	0.101626
7.5126	0.102937
7.51927	0.104308
7.52593	0.105739
7.5326	0.107169
7.53927	0.1086
7.54593	0.11009
7.5526	0.11152
7.55927	0.11301
7.56593	0.114501
7.5726	0.11605
7.57927	0.1176
7.58593	0.119209
7.5926	0.120878
7.59927	0.122607
7.60593	0.124335
7.6126	0.126123
7.61927	0.127852
7.62593	0.129521
7.6326	0.13113
7.63927	0.13274
7.64593	0.134289
7.6526	0.135779
7.65927	0.137269
7.66593	0.1387
7.6726	0.140131
7.67927	0.141621
7.68593	0.14317
7.6926	0.144899
7.69927	0.146687
7.70593	0.148654
7.7126	0.1508
7.71927	0.153065
7.72593	0.155449
7.7326	0.157952
7.73927	0.160456
7.74593	0.163019
7.7526	0.165582
7.75927	0.168085
7.76593	0.170588
7.7726	0.173092
7.77927	0.175655
7.78593	0.178218
7.7926	0.1809
7.79927	0.183702
7.80593	0.186563
7.8126	0.189543
7.81927	0.192523
7.82593	0.195622
7.8326	0.198662
7.83927	0.201702
7.84593	0.204682
7.8526	0.207663
7.85927	0.210702
7.86593	0.213683
7.8726	0.216782
7.87927	0.219941
7.88593	0.22316
7.8926	0.226557
7.89927	0.230134
7.90593	0.233769
7.9126	0.237644
7.91927	0.241578
7.92593	0.24575
7.9326	0.250041
7.93927	0.254512
7.94593	0.259101
7.9526	0.26387
7.95927	0.268817
7.96593	0.273883
7.9726	0.279069
7.97927	0.284374
7.98593	0.289738
7.9926	0.295222
7.99927	0.300705
8.00593	0.306249
8.0126	0.311911
8.01927	0.317574
8.02593	0.323296
8.0326	0.329196
8.03927	0.335217
8.04593	0.341356
8.0526	0.347614
8.05927	0.353992
8.06593	0.360489
8.0726	0.367045
8.07927	0.373721
8.08593	0.380397
8.0926	0.387073
8.09927	0.393748
8.10593	0.400484
8.1126	0.407159
8.11927	0.413895
8.12593	0.42063
8.1326	0.427306
8.13927	0.433981
8.14593	0.440538
8.1526	0.447035
8.15927	0.453353
8.16593	0.459552
8.1726	0.465512
8.17927	0.471234
8.18593	0.476778
8.1926	0.482023
8.19927	0.48697
8.20593	0.491619
8.2126	0.49603
8.21927	0.500083
8.22593	0.503838
8.2326	0.507176
8.23927	0.510216
8.24593	0.512838
8.2526	0.515103
8.25927	0.517011
8.26593	0.51862
8.2726	0.519812
8.27927	0.520706
8.28593	0.521243
8.2926	0.521481
8.29927	0.521302
8.30593	0.520766
8.3126	0.519872
8.31927	0.51856
8.32593	0.516832
8.3326	0.514686
8.33927	0.512064
8.34593	0.509024
8.3526	0.505626
8.35927	0.501812
8.36593	0.497699
8.3726	0.493228
8.37927	0.48846
8.38593	0.483453
8.3926	0.478208
8.39927	0.472784
8.40593	0.467122
8.4126	0.46134
8.41927	0.45532
8.42593	0.44924
8.4326	0.443041
8.43927	0.436783
8.44593	0.430524
8.4526	0.424206
8.45927	0.417948
8.46593	0.411808
8.4726	0.405788
8.47927	0.399947
8.48593	0.394285
8.4926	0.388801
8.49927	0.383556
8.50593	0.378489
8.5126	0.373602
8.51927	0.368893
8.52593	0.364304
8.5326	0.359833
8.53927	0.355601
8.54593	0.351548
8.5526	0.347674
8.55927	0.344038
8.56593	0.3407
8.5726	0.337601
8.57927	0.334859
8.58593	0.332355
8.5926	0.33015
8.59927	0.328183
8.60593	0.326514
8.6126	0.325024
8.61927	0.323832
8.62593	0.322759
8.6326	0.321925
8.63927	0.321209
8.64593	0.320613
8.6526	0.320196
8.65927	0.319958
8.66593	0.319779
8.6726	0.319779
8.67927	0.319958
8.68593	0.320256
8.6926	0.320792
8.69927	0.321448
8.70593	0.322342
8.7126	0.323415
8.71927	0.324667
8.72593	0.326037
8.7326	0.327528
8.73927	0.329077
8.74593	0.330746
8.7526	0.332415
8.75927	0.334084
8.76593	0.335813
8.7726	0.337541
8.77927	0.339329
8.78593	0.341237
8.7926	0.343144
8.79927	0.34517
8.80593	0.347197
8.8126	0.349343
8.81927	0.351489
8.82593	0.353694
8.8326	0.355899
8.83927	0.358105
8.84593	0.36031
8.8526	0.362456
8.85927	0.364602
8.86593	0.366747
8.8726	0.368953
8.87927	0.371158
8.88593	0.373423
8.8926	0.375807
8.89927	0.378251
8.90593	0.380874
8.9126	0.383496
8.91927	0.386238
8.92593	0.38898
8.9326	0.391781
8.93927	0.394583
8.94593	0.397384
8.9526	0.400126
8.95927	0.402808
8.96593	0.40549
8.9726	0.408113
8.97927	0.410736
8.98593	0.413358
8.9926	0.4161
8.99927	0.418842
9.00593	0.421703
9.0126	0.424623
9.01927	0.427663
9.02593	0.430822
9.0326	0.434101
9.03927	0.437379
9.04593	0.440776
9.0526	0.444174
9.05927	0.447571
9.06593	0.450969
9.0726	0.454366
9.07927	0.457764
9.08593	0.461161
9.0926	0.464618
9.09927	0.468135
9.10593	0.471711
9.1126	0.475347
9.11927	0.479043
9.12593	0.482798
9.1326	0.486612
9.13927	0.490427
9.14593	0.494301
9.1526	0.498116
9.15927	0.501931
9.16593	0.505686
9.1726	0.509381
9.17927	0.513017
9.18593	0.516593
9.1926	0.52017
9.19927	0.523686
9.20593	0.527203
9.2126	0.53072
9.21927	0.534236
9.22593	0.537813
9.2326	0.541449
9.23927	0.545084
9.24593	0.54878
9.2526	0.552535
9.25927	0.55629
9.26593	0.560045
9.2726	0.563741
9.27927	0.567377
9.28593	0.570893
9.2926	0.574291
9.29927	0.57745
9.30593	0.58049
9.3126	0.583231
9.31927	0.585794
9.32593	0.588179
9.3326	0.590444
9.33927	0.592589
9.34593	0.594616
9.3526	0.596583
9.35927	0.59855
9.36593	0.600517
9.3726	0.602484
9.37927	0.604391
9.38593	0.606298
9.3926	0.608206
9.39927	0.610054
9.40593	0.611842
9.4126	0.61357
9.41927	0.615299
9.42593	0.616968
9.4326	0.618696
9.43927	0.620365
9.44593	0.622034
9.4526	0.623822
9.45927	0.62567
9.46593	0.627577
9.4726	0.629663
9.47927	0.631928
9.48593	0.634372
9.4926	0.637054
9.49927	0.639856
9.50593	0.642955
9.5126	0.646293
9.51927	0.649869
9.52593	0.653744
9.5326	0.657916
9.53927	0.662446
9.54593	0.667274
9.5526	0.67246
9.55927	0.678003
9.56593	0.683904
9.5726	0.690222
9.57927	0.696838
9.58593	0.703812
9.5926	0.711143
9.59927	0.718772
9.60593	0.726759
9.6126	0.735044
9.61927	0.743687
9.62593	0.752628
9.6326	0.761926
9.63927	0.771582
9.64593	0.781476
9.6526	0.791788
9.65927	0.802338
9.66593	0.813186
9.6726	0.824273
9.67927	0.835538
9.68593	0.847042
9.6926	0.858665
9.69927	0.870347
9.70593	0.882089
9.7126	0.893772
9.71927	0.905454
9.72593	0.917017
9.7326	0.928521
9.73927	0.939906
9.74593	0.951111
9.7526	0.962198
9.75927	0.972986
9.76593	0.983596
9.7726	0.993848
9.77927	1.00374
9.78593	1.0131
9.7926	1.02198
9.79927	1.03027
9.80593	1.0379
9.8126	1.04481
9.81927	1.05107
9.82593	1.05661
9.8326	1.06138
9.83927	1.06543
9.84593	1.06871
9.8526	1.07121
9.85927	1.07294
9.86593	1.0739
9.8726	1.07408
9.87927	1.07354
9.88593	1.07229
9.8926	1.07026
9.89927	1.06752
9.90593	1.06406
9.9126	1.05989
9.91927	1.05494
9.92593	1.04928
9.9326	1.04284
9.93927	1.03557
9.94593	1.02758
9.9526	1.01888
9.95927	1.00946
9.96593	0.999331
9.9726	0.988603
9.97927	0.977337
9.98593	0.965536
9.9926	0.953317
9.99927	0.94074
10.0059	0.927746
10.0126	0.914454
10.0193	0.900865
10.0259	0.886977
10.0326	0.872791
10.0393	0.858366
10.0459	0.843644
10.0526	0.828743
10.0593	0.813663
10.0659	0.798404
10.0726	0.783145
10.0793	0.767887
10.0859	0.752747
10.0926	0.737727
10.0993	0.723004
10.1059	0.70858
10.1126	0.694454
10.1193	0.680625
10.1259	0.667214
10.1326	0.654101
10.1393	0.641346
10.1459	0.629008
10.1526	0.617087
10.1593	0.605643
10.1659	0.594676
10.1726	0.584304
10.1793	0.574529
10.1859	0.565529
10.1926	0.557184
10.1993	0.549734
10.2059	0.543177
10.2126	0.537515
10.2193	0.532866
10.2259	0.529289
10.2326	0.526786
10.2393	0.525475
10.2459	0.525355
10.2526	0.526547
10.2593	0.529051
10.2659	0.532866
10.2726	0.538111
10.2793	0.544846
10.2859	0.553012
10.2926	0.562787
10.2993	0.574172
10.3059	0.587225
10.3126	0.602007
10.3193	0.618577
10.3259	0.636995
10.3326	0.65726
10.3393	0.679493
10.3459	0.703692
10.3526	0.729918
10.3593	0.758111
10.3659	0.788391
10.3726	0.820816
10.3793	0.855327
10.3859	0.891924
10.3926	0.930727
10.3993	0.971556
10.4059	1.01453
10.4126	1.05947
10.4193	1.10638
10.4259	1.15514
10.4326	1.20562
10.4393	1.25784
10.4459	1.3116
10.4526	1.36685
10.4593	1.42354
10.4659	1.48153
10.4726	1.54078
10.4793	1.60122
10.4859	1.66273
10.4926	1.7252
10.4993	1.78844
10.5059	1.85239
10.5126	1.91677
10.5193	1.9815
10.5259	2.04629
10.5326	2.11102
10.5393	2.17539
10.5459	2.23923
10.5526	2.30229
10.5593	2.36446
10.5659	2.42543
10.5726	2.48516
10.5793	2.54333
10.5859	2.5999
10.5926	2.65467
10.5993	2.70748
10.6059	2.7582
10.6126	2.8066
10.6193	2.85262
10.6259	2.89607
10.6326	2.93678
10.6393	2.97463
10.6459	3.00944
10.6526	3.04115
10.6593	3.06952
10.6659	3.09461
10.6726	3.11625
10.6793	3.13443
10.6859	3.14909
10.6926	3.16012
10.6993	3.16763
10.7059	3.17162
10.7126	3.17204
10.7193	3.16894
10.7259	3.16238
10.7326	3.15243
10.7393	3.13908
10.7459	3.12251
10.7526	3.10272
10.7593	3.07977
10.7659	3.0539
10.7726	3.02511
10.7793	2.99352
10.7859	2.95925
10.7926	2.92242
10.7993	2.8832
10.8059	2.84165
10.8126	2.7979
10.8193	2.75213
10.8259	2.7045
10.8326	2.65515
10.8393	2.60419
10.8459	2.55179
10.8526	2.49815
10.8593	2.44337
10.8659	2.3877
10.8726	2.33126
10.8793	2.27416
10.8859	2.21658
10.8926	2.15864
10.8993	2.10053
10.9059	2.04229
10.9126	1.98406
10.9193	1.92595
10.9259	1.86801
10.9326	1.81037
10.9393	1.75309
10.9459	1.69629
10.9526	1.64008
10.9593	1.58459
10.9659	1.52987
10.9726	1.47599
10.9793	1.42306
10.9859	1.37115
10.9926	1.3203
10.9993	1.27059
11.0059	1.22201
11.0126	1.17463
11.0193	1.12849
11.0259	1.08361
11.0326	1.04004
11.0393	0.997841
11.0459	0.957012
11.0526	0.917554
11.0593	0.879467
11.0659	0.84269
11.0726	0.807226
11.0793	0.773072
11.0859	0.740111
11.0926	0.708401
11.0993	0.677824
11.1059	0.648379
11.1126	0.620067
11.1193	0.592887
11.1259	0.566781
11.1326	0.541747
11.1393	0.517845
11.1459	0.495017
11.1526	0.473261
11.1593	0.452578
11.1659	0.432849
11.1726	0.414133
11.1793	0.39643
11.1859	0.379562
11.1926	0.363529
11.1993	0.34827
11.2059	0.333786
11.2126	0.319958
11.2193	0.306785
11.2259	0.294209
11.2326	0.282228
11.2393	0.270844
11.2459	0.260055
11.2526	0.249803
11.2593	0.240147
11.2659	0.231087
11.2726	0.222683
11.2793	0.214875
11.2859	0.207663
11.2926	0.200927
11.2993	0.194669
11.3059	0.188887
11.3126	0.183403
11.3193	0.178277
11.3259	0.17345
11.3326	0.16886
11.3393	0.164509
11.3459	0.160396
11.3526	0.156581
11.3593	0.152946
11.3659	0.149608
11.3726	0.146508
11.3793	0.143588
11.3859	0.140905
11.3926	0.138402
11.3993	0.136077
11.4059	0.133991
11.4126	0.132084
11.4193	0.130355
11.4259	0.128925
11.4326	0.127673
11.4393	0.12666
11.4459	0.125885
11.4526	0.125289
11.4593	0.124931
11.4659	0.124693
11.4726	0.124574
11.4793	0.124574
11.4859	0.124633
11.4926	0.124753
11.4993	0.124931
11.5059	0.12511
11.5126	0.125349
11.5193	0.125647
11.5259	0.126004
11.5326	0.126421
11.5393	0.126898
11.5459	0.127435
11.5526	0.127971
11.5593	0.128567
11.5659	0.129163
11.5726	0.1297
11.5793	0.130236
11.5859	0.130773
11.5926	0.131309
11.5993	0.131786
11.6059	0.132263
11.6126	0.132799
11.6193	0.133395
11.6259	0.134051
11.6326	0.134766
11.6393	0.135541
11.6459	0.136375
11.6526	0.13721
11.6593	0.138104
11.6659	0.138938
11.6726	0.139773
11.6793	0.140548
11.6859	0.141263
11.6926	0.141978
11.6993	0.142634
11.7059	0.14329
11.7126	0.144005
11.7193	0.14472
11.7259	0.145435
11.7326	0.14627
11.7393	0.147164
11.7459	0.148118
11.7526	0.14919
11.7593	0.150323
11.7659	0.151634
11.7726	0.153124
11.7793	0.154734
11.7859	0.156581
11.7926	0.158727
11.7993	0.161111
11.8059	0.163913
11.8126	0.167072
11.8193	0.170708
11.8259	0.17488
11.8326	0.179648
11.8393	0.185072
11.8459	0.191152
11.8526	0.198007
11.8593	0.205696
11.8659	0.214279
11.8726	0.223815
11.8793	0.234365
11.8859	0.246167
11.8926	0.25928
11.8993	0.273824
11.9059	0.290096
11.9126	0.308275
11.9193	0.3286
11.9259	0.35125
11.9326	0.376642
11.9393	0.405014
11.9459	0.436723
11.9526	0.472128
11.9593	0.511765
11.9659	0.556052
11.9726	0.605524
11.9793	0.660896
11.9859	0.722885
11.9926	0.792265
11.9993	0.870049
12.0059	0.957131
12.0126	1.05476
12.0193	1.16408
12.0259	1.28657
12.0326	1.42372
12.0393	1.57714
12.0459	1.74886
12.0526	1.94079
12.0593	2.1553
12.0659	2.39497
12.0726	2.66254
12.0793	2.9611
12.0859	3.29417
12.0926	3.66533
12.0993	4.07881
12.1059	4.53895
12.1126	5.05066
12.1193	5.61917
12.1259	6.25002
12.1326	6.94942
12.1393	7.72387
12.1459	8.58045
12.1526	9.52655
12.1593	10.5703
12.1659	11.7202
12.1726	12.9854
12.1793	14.3755
12.1859	15.9007
12.1926	17.5716
12.1993	19.3995
12.2059	21.3962
12.2126	23.5739
12.2193	25.9452
12.2259	28.5233
12.2326	31.3217
12.2393	34.3543
12.2459	37.6352
12.2526	41.1789
12.2593	44.9998
12.2659	49.1127
12.2726	53.5325
12.2793	58.2736
12.2859	63.3509
12.2926	68.7785
12.2993	74.5704
12.3059	80.7404
12.3126	87.3014
12.3193	94.2656
12.3259	101.645
12.3326	109.449
12.3393	117.689
12.3459	126.371
12.3526	135.503
12.3593	145.091
12.3659	155.139
12.3726	165.648
12.3793	176.62
12.3859	188.053
12.3926	199.944
12.3993	212.287
12.4059	225.076
12.4126	238.3
12.4193	251.947
12.4259	266.003
12.4326	280.452
12.4393	295.274
12.4459	310.447
12.4526	325.949
12.4593	341.752
12.4659	357.83
12.4726	374.151
12.4793	390.683
12.4859	407.393
12.4926	424.243
12.4993	441.197
12.5059	458.215
12.5126	475.256
12.5193	492.278
12.5259	509.239
12.5326	526.095
12.5393	542.801
12.5459	559.313
12.5526	575.585
12.5593	591.573
12.5659	607.231
12.5726	622.516
12.5793	637.383
12.5859	651.791
12.5926	665.697
12.5993	679.063
12.6059	691.848
12.6126	704.018
12.6193	715.537
12.6259	726.372
12.6326	736.494
12.6393	745.874
12.6459	754.487
12.6526	762.309
12.6593	769.321
12.6659	775.504
12.6726	780.843
12.6793	785.328
12.6859	788.949
12.6926	791.701
12.6993	793.58
12.7059	794.588
12.7126	794.728
12.7193	794.005
12.7259	792.429
12.7326	790.011
12.7393	786.764
12.7459	782.704
12.7526	777.851
12.7593	772.224
12.7659	765.848
12.7726	758.746
12.7793	750.946
12.7859	742.476
12.7926	733.368
12.7993	723.651
12.8059	713.36
12.8126	702.527
12.8193	691.188
12.8259	679.377
12.8326	667.13
12.8393	654.483
12.8459	641.472
12.8526	628.134
12.8593	614.505
12.8659	600.622
12.8726	586.52
12.8793	572.235
12.8859	557.802
12.8926	543.255
12.8993	528.627
12.9059	513.952
12.9126	499.258
12.9193	484.578
12.9259	469.938
12.9326	455.367
12.9393	440.891
12.9459	426.535
12.9526	412.32
12.9593	398.271
12.9659	384.407
12.9726	370.747
12.9793	357.308
12.9859	344.108
12.9926	331.159
12.9993	318.477
13.0059	306.071
13.0126	293.953
13.0193	282.131
13.0259	270.613
13.0326	259.405
13.0393	248.513
13.0459	237.938
13.0526	227.685
13.0593	217.755
13.0659	208.147
13.0726	198.862
13.0793	189.898
13.0859	181.253
13.0926	172.923
13.0993	164.906
13.1059	157.196
13.1126	149.788
13.1193	142.677
13.1259	135.857
13.1326	129.322
13.1393	123.063
13.1459	117.074
13.1526	111.349
13.1593	105.878
13.1659	100.655
13.1726	95.6711
13.1793	90.919
13.1859	86.3905
13.1926	82.0778
13.1993	77.9729
13.2059	74.068
13.2126	70.3551
13.2193	66.8266
13.2259	63.4747
13.2326	60.292
13.2393	57.2711
13.2459	54.4047
13.2526	51.6859
13.2593	49.1077
13.2659	46.6635
13.2726	44.3469
13.2793	42.1517
13.2859	40.0719
13.2926	38.1019
13.2993	36.236
13.3059	34.4691
13.3126	32.796
13.3193	31.212
[truncated: 2,502 more rows]
