# Supplementary material for: Physicochemical quality assessment of four asparaginases
Source: PLoS One. 2025 Jun 16;20(6):e0326106. doi: 10.1371/journal.pone.0326106 (PMC12169553; doi:10.1371/journal.pone.0326106)
Supplement: S3 Fig — (ZIP) [file pone.0326106.s003.zip]

Archive with 4 entries (4 files):
- S3 Fig3 Raw Data RP-HPLC_Bionase.arw
- S3 Fig3 Raw Data RP-HPLC_Celginase.arw
- S3 Fig3 Raw Data RP-HPLC_L-Aspase.arw
- S3 Fig3 Raw Data RP-HPLC_Spectrila.arw
