# Supplementary material for: Physicochemical quality assessment of four asparaginases
Source: PLoS One. 2025 Jun 16;20(6):e0326106. doi: 10.1371/journal.pone.0326106 (PMC12169553; doi:10.1371/journal.pone.0326106)
Supplement: S3 Fig — (ZIP) [file pone.0326106.s003.zip › S3 Fig3 Raw Data RP-HPLC_Bionase.arw]

X-Axis (left): Time in min
Y-Axis (right): Absorption in AU

20	0.0010435
20.00833	0.0010446
20.01667	0.0010455
20.025	0.0010456
20.03333	0.0010449
20.04167	0.0010452
20.05	0.0010438
20.05833	0.0010425
20.06667	0.0010417
20.075	0.001041
20.08333	0.0010395
20.09167	0.0010385
20.1	0.0010376
20.10833	0.0010367
20.11667	0.0010354
20.125	0.0010336
20.13333	0.0010317
20.14167	0.0010286
20.15	0.0010251
20.15833	0.001021
20.16667	0.001017
20.175	0.0010122
20.18333	0.0010077
20.19167	0.0010029
20.2	0.0009981
20.20833	0.000993
20.21667	0.0009881
20.225	0.0009824
20.23333	0.0009755
20.24167	0.0009689
20.25	0.0009618
20.25833	0.0009545
20.26667	0.0009477
20.275	0.0009422
20.28333	0.0009369
20.29167	0.000933
20.3	0.0009293
20.30833	0.0009259
20.31667	0.0009216
20.325	0.0009165
20.33333	0.0009104
20.34167	0.0009041
20.35	0.0008983
20.35833	0.0008935
20.36667	0.0008898
20.375	0.0008864
20.38333	0.0008829
20.39167	0.0008793
20.4	0.0008757
20.40833	0.0008723
20.41667	0.0008693
20.425	0.0008671
20.43333	0.0008649
20.44167	0.000863
20.45	0.0008609
20.45833	0.0008589
20.46667	0.0008569
20.475	0.0008552
20.48333	0.0008528
20.49167	0.0008512
20.5	0.0008502
20.50833	0.000849
20.51667	0.0008481
20.525	0.0008485
20.53333	0.0008491
20.54167	0.0008495
20.55	0.000851
20.55833	0.0008524
20.56667	0.0008532
20.575	0.0008537
20.58333	0.0008542
20.59167	0.0008542
20.6	0.0008552
20.60833	0.0008566
20.61667	0.0008581
20.625	0.0008594
20.63333	0.0008609
20.64167	0.0008616
20.65	0.0008627
20.65833	0.0008642
20.66667	0.0008652
20.675	0.0008663
20.68333	0.000868
20.69167	0.0008683
20.7	0.000868
20.70833	0.0008686
20.71667	0.000869
20.725	0.0008686
20.73333	0.0008696
20.74167	0.0008708
20.75	0.0008716
20.75833	0.0008727
20.76667	0.0008741
20.775	0.0008746
20.78333	0.0008754
20.79167	0.0008756
20.8	0.0008753
20.80833	0.0008751
20.81667	0.0008743
20.825	0.0008733
20.83333	0.0008729
20.84167	0.0008727
20.85	0.0008728
20.85833	0.0008738
20.86667	0.000875
20.875	0.0008758
20.88333	0.0008764
20.89167	0.0008757
20.9	0.0008743
20.90833	0.000873
20.91667	0.0008718
20.925	0.0008704
20.93333	0.0008704
20.94167	0.000871
20.95	0.0008715
20.95833	0.000872
20.96667	0.0008731
20.975	0.0008727
20.98333	0.0008711
20.99167	0.0008695
21	0.0008673
21.00833	0.0008648
21.01667	0.0008641
21.025	0.0008646
21.03333	0.0008644
21.04167	0.0008648
21.05	0.0008654
21.05833	0.0008651
21.06667	0.0008648
21.075	0.0008658
21.08333	0.0008669
21.09167	0.000868
21.1	0.0008693
21.10833	0.0008698
21.11667	0.0008693
21.125	0.0008681
21.13333	0.0008674
21.14167	0.0008663
21.15	0.0008654
21.15833	0.0008645
21.16667	0.0008633
21.175	0.0008609
21.18333	0.0008579
21.19167	0.0008539
21.2	0.0008493
21.20833	0.0008456
21.21667	0.0008419
21.225	0.0008385
21.23333	0.000836
21.24167	0.0008336
21.25	0.0008297
21.25833	0.0008255
21.26667	0.0008211
21.275	0.0008153
21.28333	0.0008088
21.29167	0.0008025
21.3	0.0007958
21.30833	0.0007886
21.31667	0.0007823
21.325	0.0007763
21.33333	0.0007708
21.34167	0.0007662
21.35	0.0007615
21.35833	0.0007572
21.36667	0.0007527
21.375	0.0007482
21.38333	0.0007435
21.39167	0.0007402
21.4	0.0007367
21.40833	0.000734
21.41667	0.000731
21.425	0.0007281
21.43333	0.0007247
21.44167	0.0007218
21.45	0.0007189
21.45833	0.0007174
21.46667	0.0007171
21.475	0.0007185
21.48333	0.0007209
21.49167	0.0007246
21.5	0.0007283
21.50833	0.0007308
21.51667	0.0007325
21.525	0.0007335
21.53333	0.0007333
21.54167	0.0007332
21.55	0.0007342
21.55833	0.0007351
21.56667	0.0007363
21.575	0.0007381
21.58333	0.0007401
21.59167	0.0007429
21.6	0.0007464
21.60833	0.0007505
21.61667	0.0007552
21.625	0.0007598
21.63333	0.0007626
21.64167	0.0007649
21.65	0.0007661
21.65833	0.000766
21.66667	0.0007657
21.675	0.0007666
21.68333	0.0007676
21.69167	0.0007683
21.7	0.0007691
21.70833	0.000769
21.71667	0.000768
21.725	0.0007671
21.73333	0.0007666
21.74167	0.0007668
21.75	0.000767
21.75833	0.0007673
21.76667	0.0007664
21.775	0.0007654
21.78333	0.0007633
21.79167	0.0007611
21.8	0.0007589
21.80833	0.0007572
21.81667	0.0007554
21.825	0.0007538
21.83333	0.0007523
21.84167	0.000751
21.85	0.00075
21.85833	0.0007493
21.86667	0.0007492
21.875	0.0007501
21.88333	0.0007516
21.89167	0.0007529
21.9	0.0007543
21.90833	0.0007558
21.91667	0.000757
21.925	0.0007572
21.93333	0.0007588
21.94167	0.0007606
21.95	0.0007626
21.95833	0.000765
21.96667	0.0007685
21.975	0.0007713
21.98333	0.0007745
21.99167	0.0007782
22	0.0007818
22.00833	0.0007849
22.01667	0.0007875
22.025	0.00079
22.03333	0.0007906
22.04167	0.0007911
22.05	0.0007909
22.05833	0.0007898
22.06667	0.000787
22.075	0.0007849
22.08333	0.0007822
22.09167	0.0007798
22.1	0.0007782
22.10833	0.0007783
22.11667	0.0007775
22.125	0.0007765
22.13333	0.0007745
22.14167	0.0007712
22.15	0.0007663
22.15833	0.0007611
22.16667	0.0007558
22.175	0.0007501
22.18333	0.0007443
22.19167	0.0007395
22.2	0.0007353
22.20833	0.0007314
22.21667	0.0007281
22.225	0.000726
22.23333	0.0007226
22.24167	0.0007188
22.25	0.0007148
22.25833	0.0007112
22.26667	0.000707
22.275	0.0007039
22.28333	0.0007023
22.29167	0.0007011
22.3	0.0006995
22.30833	0.0006986
22.31667	0.000698
22.325	0.0006966
22.33333	0.000696
22.34167	0.0006967
22.35	0.000698
22.35833	0.0006997
22.36667	0.0007025
22.375	0.0007056
22.38333	0.0007081
22.39167	0.0007109
22.4	0.0007131
22.40833	0.0007165
22.41667	0.00072
22.425	0.0007246
22.43333	0.0007299
22.44167	0.0007365
22.45	0.0007429
22.45833	0.0007498
22.46667	0.000757
22.475	0.0007643
22.48333	0.0007723
22.49167	0.0007797
22.5	0.0007875
22.50833	0.0007954
22.51667	0.0008032
22.525	0.0008107
22.53333	0.0008189
22.54167	0.0008273
22.55	0.0008347
22.55833	0.0008426
22.56667	0.0008503
22.575	0.0008584
22.58333	0.000866
22.59167	0.0008746
22.6	0.0008824
22.60833	0.0008894
22.61667	0.0008954
22.625	0.0009013
22.63333	0.0009063
22.64167	0.000911
22.65	0.0009161
22.65833	0.0009209
22.66667	0.0009249
22.675	0.0009287
22.68333	0.0009321
22.69167	0.0009346
22.7	0.000936
22.70833	0.0009372
22.71667	0.0009371
22.725	0.0009362
22.73333	0.0009346
22.74167	0.000933
22.75	0.0009303
22.75833	0.0009274
22.76667	0.000924
22.775	0.00092
22.78333	0.0009154
22.79167	0.0009101
22.8	0.0009048
22.80833	0.000899
22.81667	0.0008936
22.825	0.0008876
22.83333	0.0008824
22.84167	0.0008768
22.85	0.0008709
22.85833	0.0008646
22.86667	0.0008589
22.875	0.0008536
22.88333	0.0008483
22.89167	0.0008435
22.9	0.0008391
22.90833	0.0008345
22.91667	0.0008294
22.925	0.000826
22.93333	0.0008235
22.94167	0.0008222
22.95	0.000822
22.95833	0.0008227
22.96667	0.0008229
22.975	0.0008231
22.98333	0.0008232
22.99167	0.0008236
23	0.0008242
23.00833	0.0008254
23.01667	0.0008267
23.025	0.0008277
23.03333	0.0008284
23.04167	0.0008294
23.05	0.00083
23.05833	0.000831
23.06667	0.0008339
23.075	0.0008375
23.08333	0.0008416
23.09167	0.0008469
23.1	0.0008525
23.10833	0.0008573
23.11667	0.0008626
23.125	0.0008679
23.13333	0.0008727
23.14167	0.0008771
23.15	0.0008818
23.15833	0.0008857
23.16667	0.0008889
23.175	0.0008926
23.18333	0.0008964
23.19167	0.0009002
23.2	0.0009051
23.20833	0.0009108
23.21667	0.0009158
23.225	0.0009213
23.23333	0.0009266
23.24167	0.000931
23.25	0.000936
23.25833	0.0009416
23.26667	0.0009468
23.275	0.0009532
23.28333	0.0009594
23.29167	0.000965
23.3	0.0009708
23.30833	0.0009768
23.31667	0.0009813
23.325	0.0009855001
23.33333	0.0009893
23.34167	0.0009924
23.35	0.0009956
23.35833	0.000999
23.36667	0.0010034
23.375	0.0010094
23.38333	0.001016
23.39167	0.0010224
23.4	0.0010292
23.40833	0.0010353
23.41667	0.0010394
23.425	0.0010433
23.43333	0.0010468
23.44167	0.0010497
23.45	0.0010515
23.45833	0.0010532
23.46667	0.0010537
23.475	0.0010537
23.48333	0.0010534
23.49167	0.0010536
23.5	0.001054
23.50833	0.0010538
23.51667	0.0010527
23.525	0.0010506
23.53333	0.0010479
23.54167	0.0010452
23.55	0.0010431
23.55833	0.0010411
23.56667	0.0010387
23.575	0.0010355
23.58333	0.0010315
23.59167	0.001026
23.6	0.0010194
23.60833	0.0010129
23.61667	0.0010067
23.625	0.0010002
23.63333	0.0009944
23.64167	0.0009899
23.65	0.0009859001
23.65833	0.0009807
23.66667	0.0009749
23.675	0.000968
23.68333	0.0009598
23.69167	0.0009504
23.7	0.0009418
23.70833	0.0009328
23.71667	0.0009241
23.725	0.0009153
23.73333	0.0009064
23.74167	0.0008973
23.75	0.0008884
23.75833	0.0008793
23.76667	0.0008702
23.775	0.0008607
23.78333	0.0008513
23.79167	0.0008417
23.8	0.0008322
23.80833	0.0008227
23.81667	0.0008141
23.825	0.0008048
23.83333	0.0007959
23.84167	0.000787
23.85	0.0007783
23.85833	0.0007692
23.86667	0.000761
23.875	0.0007522
23.88333	0.0007438
23.89167	0.0007361
23.9	0.0007285
23.90833	0.0007208
23.91667	0.0007141
23.925	0.0007079
23.93333	0.0007018
23.94167	0.0006965
23.95	0.0006913
23.95833	0.0006863
23.96667	0.0006817
23.975	0.0006774
23.98333	0.0006728
23.99167	0.0006696
24	0.0006673
24.00833	0.0006658
24.01667	0.0006657
24.025	0.0006668
24.03333	0.0006684
24.04167	0.0006708
24.05	0.0006737
24.05833	0.0006754
24.06667	0.0006778
24.075	0.0006807
24.08333	0.0006831
24.09167	0.0006858
24.1	0.0006904
24.10833	0.0006936
24.11667	0.0006968
24.125	0.0007004
24.13333	0.0007034
24.14167	0.0007055
24.15	0.0007087
24.15833	0.0007116
24.16667	0.000714
24.175	0.0007159
24.18333	0.000717
24.19167	0.0007175
24.2	0.0007172
24.20833	0.0007165
24.21667	0.0007157
24.225	0.0007157
24.23333	0.0007154
24.24167	0.0007147
24.25	0.0007137
24.25833	0.000712
24.26667	0.0007088
24.275	0.0007053
24.28333	0.0007008
24.29167	0.0006957
24.3	0.0006903
24.30833	0.0006842
24.31667	0.0006766
24.325	0.0006694
24.33333	0.0006618
24.34167	0.000654
24.35	0.0006465
24.35833	0.0006398
24.36667	0.0006327
24.375	0.0006255
24.38333	0.0006188
24.39167	0.0006131
24.4	0.0006087
24.40833	0.0006046
24.41667	0.0006017
24.425	0.0005993
24.43333	0.0005965
24.44167	0.0005929
24.45	0.00059
24.45833	0.0005871
24.46667	0.0005849
24.475	0.000583
24.48333	0.0005822
24.49167	0.0005816
24.5	0.0005816
24.50833	0.0005806
24.51667	0.0005801
24.525	0.0005788
24.53333	0.0005774
24.54167	0.000576
24.55	0.000576
24.55833	0.000576
24.56667	0.0005764
24.575	0.000577
24.58333	0.0005775
24.59167	0.0005771
24.6	0.0005764
24.60833	0.0005768
24.61667	0.0005768
24.625	0.0005765
24.63333	0.0005763
24.64167	0.0005761
24.65	0.0005748
24.65833	0.0005735
24.66667	0.0005726
24.675	0.0005718
24.68333	0.0005707
24.69167	0.0005693
24.7	0.0005674
24.70833	0.0005645
24.71667	0.0005613
24.725	0.0005577
24.73333	0.0005537
24.74167	0.00055
24.75	0.0005468
24.75833	0.0005433
24.76667	0.0005398
24.775	0.0005374
24.78333	0.0005347
24.79167	0.0005317
24.8	0.0005293
24.80833	0.0005266
24.81667	0.0005226
24.825	0.0005186
24.83333	0.0005146
24.84167	0.0005103
24.85	0.0005067
24.85833	0.0005048
24.86667	0.0005026
24.875	0.0005005
24.88333	0.0004992
24.89167	0.0004982
24.9	0.0004969
24.90833	0.0004973
24.91667	0.0004984
24.925	0.0004992
24.93333	0.0004996
24.94167	0.0004999
24.95	0.0004987
24.95833	0.0004969
24.96667	0.0004953
24.975	0.0004944
24.98333	0.0004937
24.99167	0.0004941
25	0.0004954
25.00833	0.000497
25.01667	0.0004983
25.025	0.0004995
25.03333	0.0005009
25.04167	0.0005023
25.05	0.0005031
25.05833	0.0005044
25.06667	0.0005057
25.075	0.0005061
25.08333	0.0005065
25.09167	0.0005072
25.1	0.0005073
25.10833	0.0005079
25.11667	0.0005091
25.125	0.0005096
25.13333	0.0005106
25.14167	0.0005118
25.15	0.0005124
25.15833	0.0005121
25.16667	0.0005121
25.175	0.0005112
25.18333	0.0005097
25.19167	0.0005087
25.2	0.0005082
25.20833	0.0005077
25.21667	0.0005082
25.225	0.0005093
25.23333	0.0005099
25.24167	0.0005096
25.25	0.0005085
25.25833	0.0005057
25.26667	0.0005011
25.275	0.0004961
25.28333	0.0004917
25.29167	0.0004869
25.3	0.0004829
25.30833	0.0004807
25.31667	0.0004783
25.325	0.0004758
25.33333	0.0004746
25.34167	0.0004729
25.35	0.00047
25.35833	0.0004677
25.36667	0.0004652
25.375	0.0004616
25.38333	0.0004591
25.39167	0.0004567
25.4	0.0004541
25.40833	0.0004514
25.41667	0.0004487
25.425	0.0004456
25.43333	0.0004442
25.44167	0.0004439
25.45	0.0004446
25.45833	0.0004467
25.46667	0.0004499
25.475	0.0004522
25.48333	0.0004549
25.49167	0.000458
25.5	0.0004606
25.50833	0.0004628
25.51667	0.0004647
25.525	0.0004659
25.53333	0.0004657
25.54167	0.0004657
25.55	0.0004653
25.55833	0.0004655
25.56667	0.0004651
25.575	0.0004653
25.58333	0.0004642
25.59167	0.0004633
25.6	0.0004606
25.60833	0.0004575
25.61667	0.0004534
25.625	0.0004484
25.63333	0.0004418
25.64167	0.0004352
25.65	0.0004284
25.65833	0.0004206
25.66667	0.0004137
25.675	0.0004067
25.68333	0.0003996
25.69167	0.0003917
25.7	0.000384
25.70833	0.0003752
25.71667	0.0003665
25.725	0.0003577
25.73333	0.0003493
25.74167	0.0003411
25.75	0.0003331
25.75833	0.0003261
25.76667	0.0003197
25.775	0.0003137
25.78333	0.0003091
25.79167	0.0003061
25.8	0.0003027
25.80833	0.0002996
25.81667	0.0002973
25.825	0.0002947
25.83333	0.0002924
25.84167	0.000291
25.85	0.0002906
25.85833	0.000291
25.86667	0.0002928
25.875	0.0002942
25.88333	0.0002964
25.89167	0.0002984
25.9	0.0002996
25.90833	0.0003001
25.91667	0.0003008
25.925	0.0003012
25.93333	0.0003023
25.94167	0.0003043
25.95	0.0003069
25.95833	0.0003102
25.96667	0.0003149
25.975	0.0003195
25.98333	0.0003244
25.99167	0.0003292
26	0.0003336
26.00833	0.0003363
26.01667	0.0003389
26.025	0.0003403
26.03333	0.0003416
26.04167	0.0003427
26.05	0.0003443
26.05833	0.0003448
26.06667	0.0003461
26.075	0.000347
26.08333	0.000348
26.09167	0.0003488
26.1	0.0003502
26.10833	0.0003506
26.11667	0.0003513
26.125	0.000352
26.13333	0.0003526
26.14167	0.0003534
26.15	0.0003551
26.15833	0.0003565
26.16667	0.0003574
26.175	0.0003583
26.18333	0.0003589
26.19167	0.0003592
26.2	0.0003602
26.20833	0.0003617
26.21667	0.0003643
26.225	0.000368
26.23333	0.0003724
26.24167	0.0003767
26.25	0.0003817
26.25833	0.0003862
26.26667	0.0003903
26.275	0.000395
26.28333	0.0004005
26.29167	0.0004058
26.3	0.0004118
26.30833	0.0004187
26.31667	0.0004252
26.325	0.0004307
26.33333	0.0004362
26.34167	0.0004405
26.35	0.0004422
26.35833	0.0004431
26.36667	0.0004431
26.375	0.0004423
26.38333	0.0004406
26.39167	0.0004398
26.4	0.0004379
26.40833	0.0004357
26.41667	0.0004329
26.425	0.0004294
26.43333	0.0004249
26.44167	0.0004202
26.45	0.0004156
26.45833	0.0004106
26.46667	0.0004054
26.475	0.0003992
26.48333	0.0003932
26.49167	0.0003861
26.5	0.0003787
26.50833	0.0003725
26.51667	0.0003668
26.525	0.0003607
26.53333	0.0003545
26.54167	0.000349
26.55	0.0003423
26.55833	0.0003364
26.56667	0.0003314
26.575	0.0003265
26.58333	0.0003212
26.59167	0.0003164
26.6	0.0003109
26.60833	0.0003049
26.61667	0.0003005
26.625	0.0002966
26.63333	0.0002937
26.64167	0.0002921
26.65	0.0002916
26.65833	0.0002906
26.66667	0.0002898
26.675	0.0002879
26.68333	0.000285
26.69167	0.0002816
26.7	0.0002782
26.70833	0.0002757
26.71667	0.0002744
26.725	0.0002743
26.73333	0.0002743
26.74167	0.0002742
26.75	0.0002733
26.75833	0.0002721
26.76667	0.0002703
26.775	0.0002698
26.78333	0.0002695
26.79167	0.0002702
26.8	0.0002704
26.80833	0.0002702
26.81667	0.000269
26.825	0.0002674
26.83333	0.0002658
26.84167	0.0002651
26.85	0.0002653
26.85833	0.0002655
26.86667	0.0002661
26.875	0.0002665
26.88333	0.0002667
26.89167	0.0002663
26.9	0.0002668
26.90833	0.0002675
26.91667	0.000269
26.925	0.0002704
26.93333	0.0002725
26.94167	0.0002737
26.95	0.0002744
26.95833	0.0002744
26.96667	0.000274
26.975	0.0002734
26.98333	0.0002737
26.99167	0.0002745
27	0.0002752
27.00833	0.0002761
27.01667	0.0002769
27.025	0.000277
27.03333	0.0002754
27.04167	0.0002742
27.05	0.0002732
27.05833	0.000272
27.06667	0.0002711
27.075	0.0002723
27.08333	0.0002733
27.09167	0.0002739
27.1	0.0002744
27.10833	0.0002743
27.11667	0.0002729
27.125	0.0002715
27.13333	0.0002705
27.14167	0.00027
27.15	0.0002698
27.15833	0.0002702
27.16667	0.0002698
27.175	0.00027
27.18333	0.00027
27.19167	0.0002695
27.2	0.0002677
27.20833	0.0002664
27.21667	0.0002635
27.225	0.0002594
27.23333	0.0002559
27.24167	0.000253
27.25	0.0002506
27.25833	0.000249
27.26667	0.0002488
27.275	0.0002482
27.28333	0.0002482
27.29167	0.0002484
27.3	0.0002487
27.30833	0.000249
27.31667	0.0002496
27.325	0.0002502
27.33333	0.0002507
27.34167	0.0002523
27.35	0.0002542
27.35833	0.0002567
27.36667	0.00026
27.375	0.0002632
27.38333	0.0002662
27.39167	0.0002697
27.4	0.0002733
27.40833	0.0002767
27.41667	0.0002806
27.425	0.0002847
27.43333	0.0002892
27.44167	0.0002935
27.45	0.0002976
27.45833	0.0003017
27.46667	0.0003052
27.475	0.000308
27.48333	0.0003103
27.49167	0.000312
27.5	0.0003129
27.50833	0.0003141
27.51667	0.0003138
27.525	0.0003124
27.53333	0.0003116
27.54167	0.0003103
27.55	0.0003079
27.55833	0.0003071
27.56667	0.0003064
27.575	0.0003044
27.58333	0.0003027
27.59167	0.0003009
27.6	0.0002975
27.60833	0.0002937
27.61667	0.0002902
27.625	0.0002861
27.63333	0.0002822
27.64167	0.0002789
27.65	0.0002759
27.65833	0.0002729
27.66667	0.0002701
27.675	0.0002676
27.68333	0.0002655
27.69167	0.0002643
27.7	0.0002643
27.70833	0.000265
27.71667	0.0002664
27.725	0.0002686
27.73333	0.0002709
27.74167	0.0002731
27.75	0.000275
27.75833	0.0002774
27.76667	0.0002797
27.775	0.0002825
27.78333	0.0002865
27.79167	0.0002922
27.8	0.0002976
27.80833	0.0003038
27.81667	0.0003102
27.825	0.0003165
27.83333	0.0003214
27.84167	0.0003268
27.85	0.0003315
27.85833	0.0003352
27.86667	0.0003372
27.875	0.0003396
27.88333	0.0003413
27.89167	0.0003429
27.9	0.0003451
27.90833	0.0003481
27.91667	0.0003505
27.925	0.0003524
27.93333	0.0003537
27.94167	0.0003541
27.95	0.000355
27.95833	0.0003559
27.96667	0.0003581
27.975	0.000361
27.98333	0.0003648
27.99167	0.0003685
28	0.0003732
28.00833	0.0003772
28.01667	0.0003812
28.025	0.0003845
28.03333	0.0003879
28.04167	0.0003909
28.05	0.0003944
28.05833	0.0003981
28.06667	0.0004027
28.075	0.000408
28.08333	0.0004135
28.09167	0.0004193
28.1	0.0004251
28.10833	0.000431
28.11667	0.0004362
28.125	0.0004415
28.13333	0.0004468
28.14167	0.0004519
28.15	0.0004565
28.15833	0.000462
28.16667	0.0004674
28.175	0.0004729
28.18333	0.0004789
28.19167	0.0004856
28.2	0.0004923
28.20833	0.0004985
28.21667	0.0005049
28.225	0.0005111
28.23333	0.0005163
28.24167	0.0005204
28.25	0.0005243
28.25833	0.000528
28.26667	0.0005319
28.275	0.0005362
28.28333	0.0005415
28.29167	0.0005477
28.3	0.0005551
28.30833	0.0005626
28.31667	0.0005714
28.325	0.0005818
28.33333	0.0005921
28.34167	0.0006018
28.35	0.0006124
28.35833	0.0006222
28.36667	0.0006306
28.375	0.0006394
28.38333	0.0006481
28.39167	0.0006556
28.4	0.0006629
28.40833	0.0006691
28.41667	0.0006735
28.425	0.0006764
28.43333	0.0006775
28.44167	0.0006762
28.45	0.0006739
28.45833	0.0006701
28.46667	0.0006652
28.475	0.0006599
28.48333	0.0006549
28.49167	0.000649
28.5	0.0006432
28.50833	0.0006372
28.51667	0.0006318
28.525	0.0006272
28.53333	0.0006246
28.54167	0.0006233
28.55	0.0006247
28.55833	0.0006277
28.56667	0.0006315
28.575	0.0006353
28.58333	0.0006408
28.59167	0.0006465
28.6	0.0006525
28.60833	0.0006603
28.61667	0.0006707
28.625	0.0006828
28.63333	0.0006965
28.64167	0.0007129
28.65	0.0007312
28.65833	0.0007503
28.66667	0.0007694
28.675	0.000789
28.68333	0.0008082
28.69167	0.000826
28.7	0.0008428
28.70833	0.0008584
28.71667	0.0008727
28.725	0.0008843
28.73333	0.0008939
28.74167	0.0009014
28.75	0.0009068
28.75833	0.0009104
28.76667	0.0009134
28.775	0.0009155
28.78333	0.0009161
28.79167	0.0009164
28.8	0.0009167
28.80833	0.000917
28.81667	0.0009188
28.825	0.0009236
28.83333	0.0009306
28.84167	0.0009399
28.85	0.0009528
28.85833	0.0009687
28.86667	0.0009879
28.875	0.0010115
28.88333	0.0010405
28.89167	0.0010738
28.9	0.0011125
28.90833	0.0011557
28.91667	0.0012039
28.925	0.0012561
28.93333	0.0013126
28.94167	0.0013726
28.95	0.0014369
28.95833	0.0015045
28.96667	0.0015759
28.975	0.0016518
28.98333	0.0017328
28.99167	0.0018175
29	0.0019063
29.00833	0.0019998
29.01667	0.0020966
29.025	0.0021974
29.03333	0.0023031
29.04167	0.0024153
29.05	0.0025335
29.05833	0.0026592
29.06667	0.0027929
29.075	0.0029362
29.08333	0.0030894
29.09167	0.0032543
29.1	0.0034328
29.10833	0.0036261
29.11667	0.0038356
29.125	0.0040621
29.13333	0.0043078
29.14167	0.0045728
29.15	0.0048598
29.15833	0.0051709
29.16667	0.0055084
29.175	0.0058752
29.18333	0.0062739
29.19167	0.006707
29.2	0.0071751
29.20833	0.0076809
29.21667	0.0082233
29.225	0.0088043
29.23333	0.0094233
29.24167	0.0100817
29.25	0.0107781
29.25833	0.0115126
29.26667	0.0122818
29.275	0.0130838
29.28333	0.0139142
29.29167	0.0147686
29.3	0.0156433
29.30833	0.0165346
29.31667	0.0174366
29.325	0.018346
29.33333	0.0192597
29.34167	0.0201732
29.35	0.0210839
29.35833	0.0219909
29.36667	0.0228916
29.375	0.0237862
29.38333	0.0246777
29.39167	0.0255688
29.4	0.0264651
29.40833	0.0273746
29.41667	0.0283047
29.425	0.0292639
29.43333	0.0302637
29.44167	0.0313154
29.45	0.0324337
29.45833	0.0336358
29.46667	0.0349409
29.475	0.0363687
29.48333	0.0379434
29.49167	0.0396893
29.5	0.0416324
29.50833	0.0438013
29.51667	0.0462319
29.525	0.0489609
29.53333	0.0520311
29.54167	0.0554926
29.55	0.0594006
29.55833	0.0638107
29.56667	0.0687847
29.575	0.0743842
29.58333	0.0806727
29.59167	0.0877158
29.6	0.0955797
29.60833	0.1043274
29.61667	0.1140226
29.625	0.1247132
29.63333	0.1364333
29.64167	0.1491952
29.65	0.1629843
29.65833	0.1777675
29.66667	0.1934871
29.675	0.2100563
29.68333	0.2273711
29.69167	0.2453032
29.7	0.2636826
29.70833	0.282316
29.71667	0.3009839
29.725	0.319448
29.73333	0.3374661
29.74167	0.3547971
29.75	0.3712066
29.75833	0.3864809
29.76667	0.4004157
29.775	0.4128189
29.78333	0.423526
29.79167	0.4324032
29.8	0.4393436
29.80833	0.4442743
29.81667	0.4471631
29.825	0.4480092
29.83333	0.4468392
29.84167	0.4437069
29.85	0.4386969
29.85833	0.4319151
29.86667	0.4234886
29.875	0.4135526
29.88333	0.4022614
29.89167	0.3897728
29.9	0.3762403
29.90833	0.3618219
29.91667	0.346684
29.925	0.3309847
29.93333	0.3148868
29.94167	0.2985429
29.95	0.2820954
29.95833	0.2656768
29.96667	0.2494021
29.975	0.2333652
29.98333	0.2176647
29.99167	0.2023843
30	0.1876
30.00833	0.1733795
30.01667	0.159779
30.025	0.1468381
30.03333	0.1345867
30.04167	0.1230342
30.05	0.1121866
30.05833	0.1020463
30.06667	0.0926069
30.075	0.0838595
30.08333	0.0757915
30.09167	0.068382
30.1	0.0616057
30.10833	0.0554318
30.11667	0.0498227
30.125	0.0447443
30.13333	0.0401614
30.14167	0.0360388
30.15	0.0323435
30.15833	0.0290432
30.16667	0.0261043
30.175	0.0234946
30.18333	0.021182
30.19167	0.0191349
30.2	0.0173273
30.20833	0.0157338
30.21667	0.0143316
30.225	0.0131002
30.23333	0.0120216
30.24167	0.0110768
30.25	0.0102503
30.25833	0.0095271
30.26667	0.008894
30.275	0.0083396
30.28333	0.0078533
30.29167	0.0074266
30.3	0.007052
30.30833	0.0067224
30.31667	0.0064327
30.325	0.0061782
30.33333	0.0059541
30.34167	0.0057554
30.35	0.0055799
30.35833	0.005423
30.36667	0.0052827
30.375	0.0051562
30.38333	0.005043
30.39167	0.0049421
30.4	0.0048515
30.40833	0.0047704
30.41667	0.0046982
30.425	0.0046338
30.43333	0.004575
30.44167	0.004523
30.45	0.0044774
30.45833	0.0044379
30.46667	0.0044032
30.475	0.0043743
30.48333	0.0043502
30.49167	0.004329
30.5	0.0043105
30.50833	0.004296
30.51667	0.0042841
30.525	0.004275
30.53333	0.0042701
30.54167	0.0042695
30.55	0.0042722
30.55833	0.0042777
30.56667	0.0042861
30.575	0.0042962
30.58333	0.0043078
30.59167	0.0043204
30.6	0.0043352
30.60833	0.0043509
30.61667	0.0043684
30.625	0.0043868
30.63333	0.004407
30.64167	0.0044273
30.65	0.0044479
30.65833	0.0044685
30.66667	0.0044885
30.675	0.0045063
30.68333	0.0045235
30.69167	0.0045396
30.7	0.0045537
30.70833	0.004566
30.71667	0.0045774
30.725	0.0045863
30.73333	0.0045935
30.74167	0.0045993
30.75	0.0046029
30.75833	0.0046039
30.76667	0.0046022
30.775	0.0045965
30.78333	0.0045863
30.79167	0.0045731
30.8	0.0045563
30.80833	0.0045362
30.81667	0.0045133
30.825	0.0044883
30.83333	0.00446
30.84167	0.0044282
30.85	0.0043932
30.85833	0.0043557
30.86667	0.004314
30.875	0.0042683
30.88333	0.0042202
30.89167	0.0041689
30.9	0.0041134
30.90833	0.0040555
30.91667	0.0039954
30.925	0.0039316
30.93333	0.0038646
30.94167	0.0037964
30.95	0.0037265
30.95833	0.0036546
30.96667	0.0035816
30.975	0.0035079
30.98333	0.0034318
30.99167	0.0033532
31	0.0032729
31.00833	0.0031915
31.01667	0.0031085
31.025	0.0030244
31.03333	0.0029402
31.04167	0.0028558
31.05	0.0027719
31.05833	0.0026884
31.06667	0.0026069
31.075	0.0025261
31.08333	0.0024465
31.09167	0.002367
31.1	0.0022892
31.10833	0.0022124
31.11667	0.0021377
31.125	0.0020645
31.13333	0.0019946
31.14167	0.0019255
31.15	0.0018582
31.15833	0.0017927
31.16667	0.0017298
31.175	0.0016689
31.18333	0.0016119
31.19167	0.0015572
31.2	0.0015044
31.20833	0.0014536
31.21667	0.0014046
31.225	0.0013564
31.23333	0.0013103
31.24167	0.0012666
31.25	0.0012239
31.25833	0.0011819
31.26667	0.0011414
31.275	0.001102
31.28333	0.0010638
31.29167	0.0010272
31.3	0.0009921
31.30833	0.0009585
31.31667	0.0009254
31.325	0.0008921
31.33333	0.0008587
31.34167	0.0008266
31.35	0.0007944
31.35833	0.0007628
31.36667	0.0007327
31.375	0.0007038
31.38333	0.0006756
31.39167	0.000648
31.4	0.0006209
31.40833	0.0005945
31.41667	0.0005683
31.425	0.0005417
31.43333	0.0005166
31.44167	0.0004937
31.45	0.000471
31.45833	0.0004499
31.46667	0.0004303
31.475	0.000411
31.48333	0.0003911
31.49167	0.0003718
31.5	0.0003522
31.50833	0.0003331
31.51667	0.0003137
31.525	0.0002949
31.53333	0.0002774
31.54167	0.0002615
31.55	0.0002461
31.55833	0.000233
31.56667	0.0002215
31.575	0.0002103
31.58333	0.0001993
31.59167	0.0001896
31.6	0.0001801
31.60833	0.0001706
31.61667	0.0001612
31.625	0.0001516
31.63333	0.0001417
31.64167	0.000132
31.65	0.0001227
31.65833	0.0001143
31.66667	0.0001073
31.675	0.0001007
31.68333	9.39e-005
31.69167	8.72e-005
31.7	8e-005
31.70833	7.25e-005
31.71667	6.61e-005
31.725	5.99e-005
31.73333	5.49e-005
31.74167	5.09e-005
31.75	4.7e-005
31.75833	4.21e-005
31.76667	3.68e-005
31.775	3.08e-005
31.78333	2.33e-005
31.79167	1.57e-005
31.8	8.9e-006
31.80833	2.1e-006
31.81667	-4.1e-006
31.825	-9.4e-006
31.83333	-1.43e-005
31.84167	-2.04e-005
31.85	-2.61e-005
31.85833	-3.23e-005
31.86667	-3.78e-005
31.875	-4.36e-005
31.88333	-4.82e-005
31.89167	-5.25e-005
31.9	-5.65e-005
31.90833	-6.15e-005
31.91667	-6.57e-005
31.925	-7.02e-005
31.93333	-7.39e-005
31.94167	-7.67e-005
31.95	-7.84e-005
31.95833	-8.04e-005
31.96667	-8.17e-005
31.975	-8.32e-005
31.98333	-8.48e-005
31.99167	-8.62e-005
32	-8.7e-005
32.00833	-8.67e-005
32.01667	-8.59e-005
32.025	-8.47e-005
32.03333	-8.34e-005
32.04167	-8.18e-005
32.05	-8.15e-005
32.05833	-8.11e-005
32.06667	-8.09e-005
32.075	-8.08e-005
32.08333	-8.05e-005
32.09167	-8.03e-005
32.1	-8.15e-005
32.10833	-8.23e-005
32.11667	-8.38e-005
32.125	-8.57e-005
32.13333	-8.76e-005
32.14167	-8.77e-005
32.15	-8.89e-005
32.15833	-8.99e-005
32.16667	-9.18e-005
32.175	-9.4e-005
32.18333	-9.81e-005
32.19167	-0.0001021
32.2	-0.0001073
32.20833	-0.0001123
32.21667	-0.0001165
32.225	-0.0001202
32.23333	-0.0001239
32.24167	-0.0001262
32.25	-0.0001283
32.25833	-0.0001307
32.26667	-0.0001332
32.275	-0.0001349
32.28333	-0.0001376
32.29167	-0.0001404
32.3	-0.0001443
32.30833	-0.0001476
32.31667	-0.0001512
32.325	-0.0001545
32.33333	-0.0001572
32.34167	-0.0001585
32.35	-0.0001606
32.35833	-0.0001619
32.36667	-0.0001637
32.375	-0.0001661
32.38333	-0.000169
32.39167	-0.0001717
32.4	-0.0001759
32.40833	-0.0001795
32.41667	-0.0001821
32.425	-0.000184
32.43333	-0.0001854
32.44167	-0.0001856
32.45	-0.0001857
32.45833	-0.0001863
32.46667	-0.0001868
32.475	-0.0001874
32.48333	-0.0001883
32.49167	-0.0001892
32.5	-0.0001901
32.50833	-0.0001912
32.51667	-0.0001925
32.525	-0.0001935
32.53333	-0.000194
32.54167	-0.0001937
32.55	-0.0001936
32.55833	-0.0001935
32.56667	-0.0001929
32.575	-0.0001935
32.58333	-0.0001942
32.59167	-0.0001943
32.6	-0.000194
32.60833	-0.0001943
32.61667	-0.000194
32.625	-0.0001935
32.63333	-0.0001933
32.64167	-0.0001931
32.65	-0.0001931
32.65833	-0.000193
32.66667	-0.0001929
32.675	-0.000193
32.68333	-0.0001935
32.69167	-0.0001932
32.7	-0.0001929
32.70833	-0.0001933
32.71667	-0.0001936
32.725	-0.0001944
32.73333	-0.0001962
32.74167	-0.0001979
32.75	-0.0001988
32.75833	-0.0001999
32.76667	-0.0002002
32.775	-0.0002
32.78333	-0.0001996
32.79167	-0.0001993
32.8	-0.0001983
32.80833	-0.0001974
32.81667	-0.0001966
32.825	-0.0001965
32.83333	-0.0001963
32.84167	-0.0001965
32.85	-0.0001963
32.85833	-0.0001953
32.86667	-0.0001926
32.875	-0.0001892
32.88333	-0.0001852
32.89167	-0.0001811
32.9	-0.0001777
32.90833	-0.0001748
32.91667	-0.0001728
32.925	-0.0001719
32.93333	-0.0001703
32.94167	-0.0001677
32.95	-0.0001653
32.95833	-0.0001618
32.96667	-0.0001581
32.975	-0.000155
32.98333	-0.0001543
32.99167	-0.000154
33	-0.0001551
33.00833	-0.0001562
33.01667	-0.0001581
33.025	-0.0001589
33.03333	-0.0001607
33.04167	-0.000163
33.05	-0.0001668
33.05833	-0.0001707
33.06667	-0.0001747
33.075	-0.0001786
33.08333	-0.0001828
33.09167	-0.0001864
33.1	-0.0001913
33.10833	-0.0001973
33.11667	-0.0002033
33.125	-0.0002096
33.13333	-0.000216
33.14167	-0.0002207
33.15	-0.0002246
33.15833	-0.0002277
33.16667	-0.0002297
33.175	-0.0002315
33.18333	-0.0002335
33.19167	-0.0002353
33.2	-0.0002375
33.20833	-0.0002396
33.21667	-0.0002406
33.225	-0.000241
33.23333	-0.0002417
33.24167	-0.0002419
33.25	-0.0002418
33.25833	-0.0002422
33.26667	-0.0002427
33.275	-0.0002424
33.28333	-0.0002415
33.29167	-0.0002397
33.3	-0.0002376
33.30833	-0.0002357
33.31667	-0.0002333
33.325	-0.0002311
33.33333	-0.0002295
33.34167	-0.0002282
33.35	-0.0002257
33.35833	-0.000223
33.36667	-0.0002197
33.375	-0.0002169
33.38333	-0.0002127
33.39167	-0.0002105
33.4	-0.0002086
33.40833	-0.0002076
33.41667	-0.0002057
33.425	-0.0002045
33.43333	-0.0002013
33.44167	-0.000198
33.45	-0.0001945
33.45833	-0.0001917
33.46667	-0.0001892
33.475	-0.0001877
33.48333	-0.0001864
33.49167	-0.0001846
33.5	-0.0001818
33.50833	-0.0001788
33.51667	-0.0001757
33.525	-0.0001728
33.53333	-0.0001702
33.54167	-0.000168
33.55	-0.0001655
33.55833	-0.0001621
33.56667	-0.0001576
33.575	-0.0001522
33.58333	-0.0001458
33.59167	-0.0001388
33.6	-0.0001322
33.60833	-0.0001247
33.61667	-0.000117
33.625	-0.0001103
33.63333	-0.0001035
33.64167	-9.57e-005
33.65	-8.89e-005
33.65833	-8.24e-005
33.66667	-7.35e-005
33.675	-6.47e-005
33.68333	-5.71e-005
33.69167	-4.99e-005
33.7	-4.22e-005
33.70833	-3.72e-005
33.71667	-3.33e-005
33.725	-3.05e-005
33.73333	-2.89e-005
33.74167	-2.96e-005
33.75	-3.11e-005
33.75833	-3.31e-005
33.76667	-3.57e-005
33.775	-3.87e-005
33.78333	-4.22e-005
33.79167	-4.67e-005
33.8	-5.32e-005
33.80833	-6.01e-005
33.81667	-6.77e-005
33.825	-7.56e-005
33.83333	-8.4e-005
33.84167	-9.22e-005
33.85	-0.0001013
33.85833	-0.0001116
33.86667	-0.0001227
33.875	-0.0001331
33.88333	-0.0001431
33.89167	-0.000152
33.9	-0.00016
33.90833	-0.0001667
33.91667	-0.0001735
33.925	-0.0001805
33.93333	-0.0001871
33.94167	-0.0001928
33.95	-0.0001981
33.95833	-0.0002019
33.96667	-0.0002047
33.975	-0.0002066
33.98333	-0.000208
33.99167	-0.0002089
34	-0.0002099
34.00833	-0.00021
34.01667	-0.0002094
34.025	-0.0002081
34.03333	-0.0002067
34.04167	-0.0002047
34.05	-0.0002026
34.05833	-0.0002006
34.06667	-0.0001995
34.075	-0.0001981
34.08333	-0.0001964
34.09167	-0.0001944
34.1	-0.0001927
34.10833	-0.0001896
34.11667	-0.0001863
34.125	-0.0001841
34.13333	-0.0001819
34.14167	-0.0001798
34.15	-0.0001792
34.15833	-0.0001794
34.16667	-0.0001785
34.175	-0.000179
34.18333	-0.0001797
34.19167	-0.0001801
34.2	-0.0001806
34.20833	-0.0001821
34.21667	-0.0001826
34.225	-0.0001833
34.23333	-0.0001838
34.24167	-0.0001844
34.25	-0.0001844
34.25833	-0.0001854
34.26667	-0.000186
34.275	-0.0001871
34.28333	-0.000187
34.29167	-0.0001866
34.3	-0.0001852
34.30833	-0.0001828
34.31667	-0.0001787
34.325	-0.0001751
34.33333	-0.0001715
34.34167	-0.0001676
34.35	-0.0001644
34.35833	-0.0001616
34.36667	-0.0001581
34.375	-0.0001543
34.38333	-0.0001499
34.39167	-0.0001449
34.4	-0.0001396
34.40833	-0.0001344
34.41667	-0.0001294
34.425	-0.0001243
34.43333	-0.0001191
34.44167	-0.0001145
34.45	-0.0001099
34.45833	-0.000106
34.46667	-0.0001026
34.475	-9.92e-005
34.48333	-9.6e-005
34.49167	-9.28e-005
34.5	-8.89e-005
34.50833	-8.47e-005
34.51667	-8.11e-005
34.525	-7.66e-005
34.53333	-7.16e-005
34.54167	-6.68e-005
34.55	-6.23e-005
34.55833	-5.76e-005
34.56667	-5.33e-005
34.575	-5e-005
34.58333	-4.75e-005
34.59167	-4.42e-005
34.6	-4.12e-005
34.60833	-3.91e-005
34.61667	-3.63e-005
34.625	-3.33e-005
34.63333	-3.11e-005
34.64167	-2.88e-005
34.65	-2.61e-005
34.65833	-2.41e-005
34.66667	-2.18e-005
34.675	-1.97e-005
34.68333	-1.77e-005
34.69167	-1.56e-005
34.7	-1.26e-005
34.70833	-1e-005
34.71667	-6.8e-006
34.725	-3.8e-006
34.73333	-4e-007
34.74167	2.4e-006
34.75	6.1e-006
34.75833	1.02e-005
34.76667	1.56e-005
34.775	2.19e-005
34.78333	2.96e-005
34.79167	3.76e-005
34.8	4.7e-005
34.80833	5.66e-005
34.81667	6.61e-005
34.825	7.6e-005
34.83333	8.69e-005
34.84167	9.81e-005
34.85	0.0001108
34.85833	0.0001261
34.86667	0.0001436
34.875	0.0001627
34.88333	0.0001833
34.89167	0.0002046
34.9	0.0002259
34.90833	0.0002478
34.91667	0.0002714
34.925	0.000297
34.93333	0.000325
34.94167	0.0003556
34.95	0.0003885
34.95833	0.0004215
34.96667	0.0004551
34.975	0.0004891
34.98333	0.0005232
34.99167	0.0005574
35	0.0005932
35.00833	0.0006294
35.01667	0.0006659
35.025	0.0007024
35.03333	0.0007387
35.04167	0.0007741
35.05	0.0008083
35.05833	0.0008415
35.06667	0.0008737
35.075	0.0009048
35.08333	0.0009339
35.09167	0.0009611
35.1	0.0009856001
35.10833	0.0010075
35.11667	0.0010268
35.125	0.0010436
35.13333	0.0010588
35.14167	0.0010721
35.15	0.0010837
35.15833	0.0010922
35.16667	0.0010979
35.175	0.0011008
35.18333	0.0011014
35.19167	0.001099
35.2	0.0010963
35.20833	0.0010931
35.21667	0.0010889
35.225	0.0010836
35.23333	0.0010779
35.24167	0.0010708
35.25	0.0010625
35.25833	0.0010538
35.26667	0.0010457
35.275	0.0010378
35.28333	0.0010297
35.29167	0.0010227
35.3	0.0010158
35.30833	0.0010085
35.31667	0.001002
35.325	0.0009973
35.33333	0.0009933
35.34167	0.0009929
35.35	0.0009956
35.35833	0.001
35.36667	0.0010058
35.375	0.0010129
35.38333	0.0010193
35.39167	0.0010252
35.4	0.0010325
35.40833	0.0010413
35.41667	0.00105
35.425	0.0010602
35.43333	0.0010717
35.44167	0.0010826
35.45	0.0010925
35.45833	0.0011036
35.46667	0.0011146
35.475	0.0011253
35.48333	0.0011366
35.49167	0.0011483
35.5	0.0011594
35.50833	0.0011695
35.51667	0.0011797
35.525	0.0011891
35.53333	0.0011982
35.54167	0.001207
35.55	0.0012167
35.55833	0.0012262
35.56667	0.0012354
35.575	0.001245
35.58333	0.0012548
35.59167	0.0012647
35.6	0.0012744
35.60833	0.0012853
35.61667	0.0012968
35.625	0.0013091
35.63333	0.0013217
35.64167	0.0013353
35.65	0.0013492
35.65833	0.0013638
35.66667	0.0013778
35.675	0.0013928
35.68333	0.001408
35.69167	0.0014231
35.7	0.0014386
35.70833	0.0014553
35.71667	0.0014721
35.725	0.0014888
35.73333	0.0015049
35.74167	0.00152
35.75	0.0015339
35.75833	0.0015469
35.76667	0.0015596
35.775	0.0015725
35.78333	0.0015855
35.79167	0.001598
35.8	0.0016089
35.80833	0.0016184
35.81667	0.0016259
35.825	0.0016309
35.83333	0.0016339
35.84167	0.0016361
35.85	0.001636
35.85833	0.0016335
35.86667	0.0016297
35.875	0.0016241
35.88333	0.0016162
35.89167	0.0016064
35.9	0.0015952
35.90833	0.0015815
35.91667	0.0015658
35.925	0.0015475
35.93333	0.0015276
35.94167	0.0015072
35.95	0.0014851
35.95833	0.001462
35.96667	0.0014381
35.975	0.001414
35.98333	0.0013875
35.99167	0.0013617
36	0.0013342
36.00833	0.0013068
36.01667	0.0012781
36.025	0.0012487
36.03333	0.0012178
36.04167	0.0011877
36.05	0.0011572
36.05833	0.0011275
36.06667	0.0010984
36.075	0.0010705
36.08333	0.0010421
36.09167	0.001014
36.1	0.0009861001
36.10833	0.0009585
36.11667	0.0009307
36.125	0.0009037
36.13333	0.0008769
36.14167	0.0008508
36.15	0.0008256
36.15833	0.0008022
36.16667	0.00078
36.175	0.0007591
36.18333	0.0007379
36.19167	0.0007172
36.2	0.0006957
36.20833	0.0006732
36.21667	0.0006515
36.225	0.0006312
36.23333	0.0006115
36.24167	0.0005937
36.25	0.0005774
36.25833	0.0005608
36.26667	0.000544
36.275	0.0005271
36.28333	0.0005089
36.29167	0.0004909
36.3	0.0004738
36.30833	0.0004569
36.31667	0.0004402
36.325	0.0004246
36.33333	0.0004087
36.34167	0.0003927
36.35	0.0003776
36.35833	0.0003623
36.36667	0.0003468
36.375	0.0003308
36.38333	0.000314
36.39167	0.0002961
36.4	0.0002789
36.40833	0.0002624
36.41667	0.0002469
36.425	0.0002328
36.43333	0.0002196
36.44167	0.0002073
36.45	0.0001955
36.45833	0.0001838
36.46667	0.0001722
36.475	0.000161
36.48333	0.0001491
36.49167	0.0001368
36.5	0.0001249
36.50833	0.0001131
36.51667	0.0001019
36.525	9.04e-005
36.53333	7.95e-005
36.54167	6.86e-005
36.55	5.89e-005
36.55833	4.91e-005
36.56667	4.03e-005
36.575	3.18e-005
36.58333	2.37e-005
36.59167	1.51e-005
36.6	7.1e-006
36.60833	-6e-007
36.61667	-7.4e-006
36.625	-1.38e-005
36.63333	-2e-005
36.64167	-2.6e-005
36.65	-3.21e-005
36.65833	-3.92e-005
36.66667	-4.57e-005
36.675	-5.21e-005
36.68333	-5.85e-005
36.69167	-6.37e-005
36.7	-6.8e-005
36.70833	-7.23e-005
36.71667	-7.7e-005
36.725	-8.12e-005
36.73333	-8.63e-005
36.74167	-9.14e-005
36.75	-9.65e-005
36.75833	-9.99e-005
36.76667	-0.0001032
36.775	-0.0001061
36.78333	-0.0001089
36.79167	-0.0001115
36.8	-0.0001148
36.80833	-0.0001186
36.81667	-0.0001226
36.825	-0.0001264
36.83333	-0.0001307
36.84167	-0.0001356
36.85	-0.0001403
36.85833	-0.0001447
36.86667	-0.0001494
36.875	-0.0001544
36.88333	-0.0001581
36.89167	-0.0001619
36.9	-0.0001658
36.90833	-0.0001697
36.91667	-0.0001724
36.925	-0.0001761
36.93333	-0.0001801
36.94167	-0.000184
36.95	-0.0001868
36.95833	-0.0001899
36.96667	-0.0001926
36.975	-0.0001943
36.98333	-0.0001956
36.99167	-0.0001979
37	-0.0001998
37.00833	-0.0002015
37.01667	-0.0002032
37.025	-0.0002043
37.03333	-0.0002042
37.04167	-0.0002038
37.05	-0.0002028
37.05833	-0.0002019
37.06667	-0.0002009
37.075	-0.0001999
37.08333	-0.0001996
37.09167	-0.0001995
37.1	-0.0001989
37.10833	-0.0001986
37.11667	-0.0001986
37.125	-0.0001982
37.13333	-0.0001983
37.14167	-0.0001988
37.15	-0.0001997
37.15833	-0.0002009
37.16667	-0.0002021
37.175	-0.0002034
37.18333	-0.0002041
37.19167	-0.0002043
37.2	-0.0002051
37.20833	-0.0002063
37.21667	-0.000207
37.225	-0.0002083
37.23333	-0.0002105
37.24167	-0.0002123
37.25	-0.000214
37.25833	-0.000217
37.26667	-0.0002203
37.275	-0.000223
37.28333	-0.0002261
37.29167	-0.00023
37.3	-0.0002338
37.30833	-0.0002386
37.31667	-0.0002439
37.325	-0.0002493
37.33333	-0.000254
37.34167	-0.000259
37.35	-0.0002629
37.35833	-0.0002667
37.36667	-0.000271
37.375	-0.0002752
37.38333	-0.0002791
37.39167	-0.0002822
37.4	-0.0002846
37.40833	-0.0002855
37.41667	-0.0002862
37.425	-0.0002859
37.43333	-0.0002869
37.44167	-0.0002881
37.45	-0.0002893
37.45833	-0.0002898
37.46667	-0.0002904
37.475	-0.0002897
37.48333	-0.0002882
37.49167	-0.0002868
37.5	-0.0002858
37.50833	-0.0002846
37.51667	-0.0002828
37.525	-0.0002805
37.53333	-0.0002772
37.54167	-0.0002727
37.55	-0.000268
37.55833	-0.0002641
37.56667	-0.0002612
37.575	-0.0002596
37.58333	-0.0002589
37.59167	-0.0002584
37.6	-0.000257
37.60833	-0.0002555
37.61667	-0.0002536
37.625	-0.0002522
37.63333	-0.0002519
37.64167	-0.0002525
37.65	-0.0002535
37.65833	-0.0002548
37.66667	-0.0002558
37.675	-0.0002555
37.68333	-0.0002551
37.69167	-0.0002535
37.7	-0.0002513
37.70833	-0.0002486
37.71667	-0.0002456
37.725	-0.0002423
37.73333	-0.0002395
37.74167	-0.0002363
37.75	-0.0002334
37.75833	-0.0002312
37.76667	-0.0002285
37.775	-0.0002261
37.78333	-0.0002249
37.79167	-0.000224
37.8	-0.0002226
37.80833	-0.0002221
37.81667	-0.0002207
37.825	-0.000218
37.83333	-0.0002146
37.84167	-0.0002125
37.85	-0.0002089
37.85833	-0.0002061
37.86667	-0.000204
37.875	-0.0002014
37.88333	-0.000197
37.89167	-0.0001935
37.9	-0.0001899
37.90833	-0.0001859
37.91667	-0.0001831
37.925	-0.0001814
37.93333	-0.0001801
37.94167	-0.0001789
37.95	-0.0001777
37.95833	-0.0001757
37.96667	-0.0001731
37.975	-0.0001703
37.98333	-0.0001676
37.99167	-0.0001655
38	-0.0001644
38.00833	-0.0001642
38.01667	-0.0001644
38.025	-0.0001642
38.03333	-0.000164
38.04167	-0.0001634
38.05	-0.000162
38.05833	-0.0001603
38.06667	-0.0001581
38.075	-0.0001557
38.08333	-0.0001535
38.09167	-0.000151
38.1	-0.0001485
38.10833	-0.0001474
38.11667	-0.0001474
38.125	-0.0001468
38.13333	-0.0001475
38.14167	-0.0001482
38.15	-0.0001481
38.15833	-0.0001458
38.16667	-0.000144
38.175	-0.0001413
38.18333	-0.0001382
38.19167	-0.000135
38.2	-0.0001343
38.20833	-0.0001324
38.21667	-0.0001311
38.225	-0.0001301
38.23333	-0.0001287
38.24167	-0.0001259
38.25	-0.0001237
38.25833	-0.0001213
38.26667	-0.0001189
38.275	-0.0001172
38.28333	-0.0001151
38.29167	-0.0001136
38.3	-0.0001116
38.30833	-0.0001092
38.31667	-0.0001067
38.325	-0.0001046
38.33333	-0.0001014
38.34167	-9.88e-005
38.35	-9.68e-005
38.35833	-9.51e-005
38.36667	-9.42e-005
38.375	-9.41e-005
38.38333	-9.38e-005
38.39167	-9.34e-005
38.4	-9.24e-005
38.40833	-9.17e-005
38.41667	-9.11e-005
38.425	-9.09e-005
38.43333	-9.03e-005
38.44167	-9.09e-005
38.45	-9.06e-005
38.45833	-9.06e-005
38.46667	-9.12e-005
38.475	-9.33e-005
38.48333	-9.52e-005
38.49167	-9.76e-005
38.5	-0.0001
38.50833	-0.0001018
38.51667	-0.0001024
38.525	-0.0001028
38.53333	-0.0001043
38.54167	-0.0001065
38.55	-0.0001095
38.55833	-0.0001133
38.56667	-0.0001175
38.575	-0.0001203
38.58333	-0.0001222
38.59167	-0.000123
38.6	-0.0001225
38.60833	-0.0001218
38.61667	-0.0001209
38.625	-0.0001204
38.63333	-0.0001199
38.64167	-0.0001199
38.65	-0.0001201
38.65833	-0.0001204
38.66667	-0.0001201
38.675	-0.0001194
38.68333	-0.0001187
38.69167	-0.0001172
38.7	-0.0001148
38.70833	-0.0001127
38.71667	-0.0001112
38.725	-0.0001091
38.73333	-0.0001078
38.74167	-0.0001069
38.75	-0.0001061
38.75833	-0.0001055
38.76667	-0.0001058
38.775	-0.0001068
38.78333	-0.0001084
38.79167	-0.0001104
38.8	-0.0001123
38.80833	-0.000114
38.81667	-0.0001155
38.825	-0.0001172
38.83333	-0.000119
38.84167	-0.0001213
38.85	-0.0001236
38.85833	-0.0001262
38.86667	-0.0001286
38.875	-0.0001315
38.88333	-0.0001354
38.89167	-0.0001404
38.9	-0.0001465
38.90833	-0.0001527
38.91667	-0.0001594
38.925	-0.000165
38.93333	-0.0001702
38.94167	-0.0001747
38.95	-0.000179
38.95833	-0.0001825
38.96667	-0.0001855
38.975	-0.0001873
38.98333	-0.000189
38.99167	-0.0001905
39	-0.0001917
39.00833	-0.0001929
39.01667	-0.000194
39.025	-0.0001942
39.03333	-0.0001936
39.04167	-0.000193
39.05	-0.0001923
39.05833	-0.0001919
39.06667	-0.0001917
39.075	-0.0001915
39.08333	-0.00019
39.09167	-0.0001888
39.1	-0.0001868
39.10833	-0.000185
39.11667	-0.000183
39.125	-0.0001817
39.13333	-0.0001792
39.14167	-0.0001771
39.15	-0.0001736
39.15833	-0.0001706
39.16667	-0.0001676
39.175	-0.0001659
39.18333	-0.0001639
39.19167	-0.0001635
39.2	-0.0001629
39.20833	-0.000162
39.21667	-0.0001603
39.225	-0.0001593
39.23333	-0.0001577
39.24167	-0.0001567
39.25	-0.0001566
39.25833	-0.0001567
39.26667	-0.0001565
39.275	-0.0001564
39.28333	-0.0001559
39.29167	-0.0001549
39.3	-0.0001544
39.30833	-0.0001539
39.31667	-0.0001542
39.325	-0.0001547
39.33333	-0.0001557
39.34167	-0.000157
39.35	-0.0001586
39.35833	-0.0001595
39.36667	-0.0001609
39.375	-0.0001623
39.38333	-0.000163
39.39167	-0.0001636
39.4	-0.0001648
39.40833	-0.0001651
39.41667	-0.000165
39.425	-0.0001655
39.43333	-0.0001658
39.44167	-0.0001654
39.45	-0.0001659
39.45833	-0.000167
39.46667	-0.0001677
39.475	-0.0001682
39.48333	-0.0001694
39.49167	-0.00017
39.5	-0.0001699
39.50833	-0.0001701
39.51667	-0.0001704
39.525	-0.0001706
39.53333	-0.0001713
39.54167	-0.0001724
39.55	-0.0001737
39.55833	-0.0001746
39.56667	-0.0001758
39.575	-0.0001767
39.58333	-0.0001778
39.59167	-0.0001796
39.6	-0.0001824
39.60833	-0.0001855
39.61667	-0.0001881
39.625	-0.0001908
39.63333	-0.0001926
39.64167	-0.000194
39.65	-0.0001948
39.65833	-0.0001969
39.66667	-0.0001987
39.675	-0.0002013
39.68333	-0.0002054
39.69167	-0.0002098
39.7	-0.0002138
39.70833	-0.0002184
39.71667	-0.0002226
39.725	-0.0002251
39.73333	-0.0002279
39.74167	-0.0002309
39.75	-0.0002334
39.75833	-0.0002362
39.76667	-0.0002397
39.775	-0.000243
39.78333	-0.000246
39.79167	-0.0002492
39.8	-0.0002525
39.80833	-0.0002561
39.81667	-0.00026
39.825	-0.0002645
39.83333	-0.000269
39.84167	-0.0002735
39.85	-0.000277
39.85833	-0.0002797
39.86667	-0.0002814
39.875	-0.0002832
39.88333	-0.0002849
39.89167	-0.0002874
39.9	-0.000291
39.90833	-0.0002952
39.91667	-0.0002983
39.925	-0.0003015
39.93333	-0.0003038
39.94167	-0.000305
39.95	-0.0003059
39.95833	-0.0003069
39.96667	-0.0003075
39.975	-0.0003081
39.98333	-0.0003086
39.99167	-0.0003085
40	-0.0003083
40.00833	-0.0003072
40.01667	-0.0003059
40.025	-0.0003039
40.03333	-0.0003018
40.04167	-0.0002989
40.05	-0.0002964
40.05833	-0.0002935
40.06667	-0.0002901
40.075	-0.000287
40.08333	-0.0002841
40.09167	-0.0002809
40.1	-0.0002782
40.10833	-0.0002763
40.11667	-0.0002732
40.125	-0.0002695
40.13333	-0.000265
40.14167	-0.0002597
40.15	-0.0002535
40.15833	-0.0002485
40.16667	-0.0002445
40.175	-0.0002415
40.18333	-0.0002396
40.19167	-0.0002383
40.2	-0.000236
40.20833	-0.0002333
40.21667	-0.0002299
40.225	-0.0002259
40.23333	-0.0002221
40.24167	-0.0002191
40.25	-0.0002169
40.25833	-0.0002156
40.26667	-0.0002151
40.275	-0.0002148
40.28333	-0.0002141
40.29167	-0.0002123
40.3	-0.0002097
40.30833	-0.0002067
40.31667	-0.0002042
40.325	-0.000202
40.33333	-0.0002008
40.34167	-0.0002004
40.35	-0.0002001
40.35833	-0.0001987
40.36667	-0.0001966
40.375	-0.0001936
40.38333	-0.0001901
40.39167	-0.000186
40.4	-0.0001823
40.40833	-0.0001791
40.41667	-0.000176
40.425	-0.0001715
40.43333	-0.0001675
40.44167	-0.0001627
40.45	-0.000157
40.45833	-0.0001503
40.46667	-0.0001437
40.475	-0.0001359
40.48333	-0.000127
40.49167	-0.0001174
40.5	-0.0001079
40.50833	-9.74e-005
40.51667	-8.71e-005
40.525	-7.74e-005
40.53333	-6.77e-005
40.54167	-5.69e-005
40.55	-4.65e-005
40.55833	-3.45e-005
40.56667	-2.16e-005
40.575	-8.7e-006
40.58333	4.3e-006
40.59167	1.85e-005
40.6	3.17e-005
40.60833	4.58e-005
40.61667	6e-005
40.625	7.47e-005
40.63333	8.92e-005
40.64167	0.0001047
40.65	0.0001207
40.65833	0.0001373
40.66667	0.0001538
40.675	0.0001704
40.68333	0.0001869
40.69167	0.000203
40.7	0.0002194
40.70833	0.0002369
40.71667	0.0002548
40.725	0.0002733
40.73333	0.0002929
40.74167	0.0003126
40.75	0.0003323
40.75833	0.0003529
40.76667	0.0003748
40.775	0.000397
40.78333	0.0004201
40.79167	0.0004435
40.8	0.0004667
40.80833	0.0004898
40.81667	0.0005127
40.825	0.000536
40.83333	0.0005604
40.84167	0.0005861
40.85	0.0006121
40.85833	0.0006383
40.86667	0.0006643
40.875	0.0006897
40.88333	0.0007146
40.89167	0.0007385
40.9	0.0007631
40.90833	0.0007877
40.91667	0.0008117
40.925	0.0008359
40.93333	0.0008599
40.94167	0.0008819
40.95	0.0009025
40.95833	0.0009215
40.96667	0.0009387
40.975	0.0009549
40.98333	0.0009709
40.99167	0.0009876
41	0.0010036
41.00833	0.0010188
41.01667	0.0010326
41.025	0.0010444
41.03333	0.0010537
41.04167	0.0010623
41.05	0.0010698
41.05833	0.0010772
41.06667	0.0010847
41.075	0.0010909
41.08333	0.0010958
41.09167	0.0010994
41.1	0.0011009
41.10833	0.0011011
41.11667	0.0011017
41.125	0.0011015
41.13333	0.0011018
41.14167	0.0011033
41.15	0.001105
41.15833	0.001106
41.16667	0.001108
41.175	0.0011098
41.18333	0.0011112
41.19167	0.0011132
41.2	0.0011174
41.20833	0.0011229
41.21667	0.0011304
41.225	0.0011399
41.23333	0.00115
41.24167	0.0011611
41.25	0.0011735
41.25833	0.0011882
41.26667	0.0012066
41.275	0.0012305
41.28333	0.0012593
41.29167	0.0012927
41.3	0.0013306
41.30833	0.0013725
41.31667	0.0014184
41.325	0.001469
41.33333	0.0015242
41.34167	0.0015846
41.35	0.0016505
41.35833	0.0017209
41.36667	0.0017953
41.375	0.0018753
41.38333	0.0019594
41.39167	0.0020481
41.4	0.0021419
41.40833	0.0022398
41.41667	0.0023402
41.425	0.0024431
41.43333	0.0025458
41.44167	0.0026474
41.45	0.0027474
41.45833	0.0028453
41.46667	0.0029401
41.475	0.0030317
41.48333	0.0031189
41.49167	0.0032006
41.5	0.0032744
41.50833	0.0033396
41.51667	0.0033962
41.525	0.0034426
41.53333	0.0034784
41.54167	0.003505
41.55	0.0035225
41.55833	0.0035299
41.56667	0.0035283
41.575	0.0035174
41.58333	0.0034961
41.59167	0.0034644
41.6	0.0034235
41.60833	0.0033731
41.61667	0.003315
41.625	0.0032501
41.63333	0.0031795
41.64167	0.0031039
41.65	0.003024
41.65833	0.0029401
41.66667	0.0028531
41.675	0.0027641
41.68333	0.0026733
41.69167	0.0025828
41.7	0.0024933
41.70833	0.0024047
41.71667	0.0023171
41.725	0.0022322
41.73333	0.0021498
41.74167	0.0020702
41.75	0.0019945
41.75833	0.0019238
41.76667	0.0018571
41.775	0.001794
41.78333	0.0017345
41.79167	0.0016786
41.8	0.0016258
41.80833	0.001576
41.81667	0.0015296
41.825	0.0014866
41.83333	0.001446
41.84167	0.0014074
41.85	0.0013711
41.85833	0.001336
41.86667	0.0013016
41.875	0.0012681
41.88333	0.0012359
41.89167	0.0012044
41.9	0.0011741
41.90833	0.0011453
41.91667	0.0011179
41.925	0.001091
41.93333	0.0010656
41.94167	0.0010399
41.95	0.0010145
41.95833	0.0009892
41.96667	0.0009649
41.975	0.000941
41.98333	0.0009184
41.99167	0.0008971
42	0.000877
42.00833	0.0008575
42.01667	0.0008388
42.025	0.0008215
42.03333	0.0008051
42.04167	0.0007892
42.05	0.0007746
42.05833	0.0007615
42.06667	0.0007485
42.075	0.0007357
42.08333	0.000723
42.09167	0.0007102
42.1	0.0006971
42.10833	0.0006847
42.11667	0.0006736
42.125	0.0006639
42.13333	0.000655
42.14167	0.0006461
42.15	0.0006368
42.15833	0.0006269
42.16667	0.0006166
42.175	0.0006058
42.18333	0.0005954
42.19167	0.0005855
42.2	0.000576
42.20833	0.0005668
42.21667	0.0005585
42.225	0.000551
42.23333	0.0005435
42.24167	0.0005362
42.25	0.0005294
42.25833	0.000522
42.26667	0.0005144
42.275	0.0005074
42.28333	0.0005003
42.29167	0.0004927
42.3	0.0004852
42.30833	0.0004785
42.31667	0.0004721
42.325	0.0004664
42.33333	0.0004623
42.34167	0.0004602
42.35	0.0004588
42.35833	0.0004579
42.36667	0.000458
42.375	0.0004584
42.38333	0.0004592
42.39167	0.00046
42.4	0.0004624
42.40833	0.0004665
42.41667	0.0004717
42.425	0.0004769
42.43333	0.0004838
42.44167	0.0004911
42.45	0.0004982
42.45833	0.0005057
42.46667	0.0005153
42.475	0.0005261
42.48333	0.0005393
42.49167	0.0005543
42.5	0.0005704
42.50833	0.000588
42.51667	0.0006061
42.525	0.0006232
42.53333	0.0006406
42.54167	0.0006596
42.55	0.0006794
42.55833	0.0007008
42.56667	0.0007249
42.575	0.0007508
42.58333	0.0007771
42.59167	0.0008041
42.6	0.0008317
42.60833	0.0008605
42.61667	0.0008919
42.625	0.0009266
42.63333	0.0009637
42.64167	0.0010036
42.65	0.0010445
42.65833	0.0010855
42.66667	0.0011271
42.675	0.0011709
42.68333	0.0012162
42.69167	0.0012638
42.7	0.0013142
42.70833	0.0013662
42.71667	0.0014189
42.725	0.0014723
42.73333	0.0015263
42.74167	0.0015805
42.75	0.0016353
42.75833	0.0016897
42.76667	0.0017444
42.775	0.0017979
42.78333	0.0018506
42.79167	0.001902
42.8	0.0019524
42.80833	0.0020008
42.81667	0.0020482
42.825	0.0020932
42.83333	0.0021356
42.84167	0.0021748
42.85	0.0022113
42.85833	0.0022436
42.86667	0.0022715
42.875	0.0022955
42.88333	0.0023152
42.89167	0.0023302
42.9	0.0023404
42.90833	0.0023459
42.91667	0.0023473
42.925	0.0023435
42.93333	0.0023345
42.94167	0.0023204
42.95	0.0023019
42.95833	0.0022774
42.96667	0.0022479
42.975	0.0022143
42.98333	0.0021766
42.99167	0.0021346
43	0.0020891
43.00833	0.0020402
43.01667	0.001988
43.025	0.0019327
43.03333	0.0018748
43.04167	0.0018151
43.05	0.0017533
43.05833	0.0016896
43.06667	0.0016244
43.075	0.0015572
43.08333	0.0014877
43.09167	0.0014174
43.1	0.0013462
43.10833	0.001275
43.11667	0.001205
43.125	0.0011372
43.13333	0.0010697
43.14167	0.001004
43.15	0.0009401
43.15833	0.0008775
43.16667	0.0008158
43.175	0.000757
43.18333	0.0006998
43.19167	0.0006435
43.2	0.0005886
43.20833	0.0005359
43.21667	0.0004842
43.225	0.0004348
43.23333	0.000389
43.24167	0.0003463
43.25	0.0003061
43.25833	0.0002695
43.26667	0.0002351
43.275	0.000202
43.28333	0.0001705
43.29167	0.0001412
43.3	0.0001138
43.30833	8.88e-005
43.31667	6.71e-005
43.325	4.79e-005
43.33333	3.06e-005
43.34167	1.48e-005
43.35	5e-007
43.35833	-1.39e-005
43.36667	-2.73e-005
43.375	-3.97e-005
43.38333	-5.1e-005
43.39167	-6.14e-005
43.4	-6.97e-005
43.40833	-7.66e-005
43.41667	-8.28e-005
43.425	-8.82e-005
43.43333	-9.27e-005
43.44167	-9.67e-005
43.45	-9.99e-005
43.45833	-0.0001012
43.46667	-0.0001015
43.475	-0.0001014
43.48333	-0.0001011
43.49167	-0.0001006
43.5	-0.0001013
43.50833	-0.0001022
43.51667	-0.000102
43.525	-0.0001012
43.53333	-0.0001001
43.54167	-9.78e-005
43.55	-9.45e-005
43.55833	-9.22e-005
43.56667	-9.05e-005
43.575	-8.96e-005
43.58333	-8.89e-005
43.59167	-8.96e-005
43.6	-8.98e-005
43.60833	-8.91e-005
43.61667	-8.75e-005
43.625	-8.56e-005
43.63333	-8.32e-005
43.64167	-8.04e-005
43.65	-7.79e-005
43.65833	-7.56e-005
43.66667	-7.37e-005
43.675	-7.13e-005
43.68333	-6.88e-005
43.69167	-6.66e-005
43.7	-6.47e-005
43.70833	-6.25e-005
43.71667	-6.07e-005
43.725	-5.93e-005
43.73333	-5.76e-005
43.74167	-5.58e-005
43.75	-5.41e-005
43.75833	-5.2e-005
43.76667	-4.94e-005
43.775	-4.67e-005
43.78333	-4.36e-005
43.79167	-4.12e-005
43.8	-3.91e-005
43.80833	-3.76e-005
43.81667	-3.63e-005
43.825	-3.45e-005
43.83333	-3.2e-005
43.84167	-2.86e-005
43.85	-2.48e-005
43.85833	-2.04e-005
43.86667	-1.63e-005
43.875	-1.21e-005
43.88333	-8.9e-006
43.89167	-5.5e-006
43.9	-3.2e-006
43.90833	-8e-007
43.91667	1.6e-006
43.925	4.6e-006
43.93333	7.3e-006
43.94167	1.11e-005
43.95	1.49e-005
43.95833	1.85e-005
43.96667	2.2e-005
43.975	2.61e-005
43.98333	2.97e-005
43.99167	3.27e-005
44	3.65e-005
44.00833	4.01e-005
44.01667	4.25e-005
44.025	4.44e-005
44.03333	4.65e-005
44.04167	4.72e-005
44.05	4.74e-005
44.05833	4.79e-005
44.06667	4.92e-005
44.075	4.94e-005
44.08333	5.01e-005
44.09167	5.1e-005
44.1	5.1e-005
44.10833	4.94e-005
44.11667	4.82e-005
44.125	4.58e-005
44.13333	4.27e-005
44.14167	3.97e-005
44.15	3.68e-005
44.15833	3.25e-005
44.16667	2.79e-005
44.175	2.21e-005
44.18333	1.52e-005
44.19167	7e-006
44.2	-1.3e-006
44.20833	-9.4e-006
44.21667	-1.75e-005
44.225	-2.5e-005
44.23333	-3.13e-005
44.24167	-3.75e-005
44.25	-4.46e-005
44.25833	-5.08e-005
44.26667	-5.65e-005
44.275	-6.27e-005
44.28333	-6.83e-005
44.29167	-7.29e-005
44.3	-7.75e-005
44.30833	-8.33e-005
44.31667	-8.83e-005
44.325	-9.34e-005
44.33333	-9.87e-005
44.34167	-0.0001042
44.35	-0.0001084
44.35833	-0.0001127
44.36667	-0.0001164
44.375	-0.0001195
44.38333	-0.0001223
44.39167	-0.0001243
44.4	-0.0001264
44.40833	-0.0001285
44.41667	-0.0001304
44.425	-0.0001319
44.43333	-0.000134
44.44167	-0.0001359
44.45	-0.0001377
44.45833	-0.0001404
44.46667	-0.000143
44.475	-0.000146
44.48333	-0.0001487
44.49167	-0.0001518
44.5	-0.0001536
44.50833	-0.0001557
44.51667	-0.0001575
44.525	-0.0001603
44.53333	-0.0001626
44.54167	-0.0001659
44.55	-0.0001696
44.55833	-0.0001735
44.56667	-0.0001769
44.575	-0.0001811
44.58333	-0.0001852
44.59167	-0.0001887
44.6	-0.0001923
44.60833	-0.0001954
44.61667	-0.0001975
44.625	-0.0002003
44.63333	-0.0002039
44.64167	-0.0002071
44.65	-0.0002113
44.65833	-0.0002162
44.66667	-0.0002197
44.675	-0.0002227
44.68333	-0.0002256
44.69167	-0.0002279
44.7	-0.0002297
44.70833	-0.0002319
44.71667	-0.0002334
44.725	-0.0002344
44.73333	-0.0002343
44.74167	-0.0002333
44.75	-0.0002323
44.75833	-0.000232
44.76667	-0.0002322
44.775	-0.0002337
44.78333	-0.0002367
44.79167	-0.0002392
44.8	-0.0002413
44.80833	-0.0002416
44.81667	-0.0002412
44.825	-0.0002386
44.83333	-0.0002358
44.84167	-0.0002322
44.85	-0.0002297
44.85833	-0.0002262
44.86667	-0.0002232
44.875	-0.0002194
44.88333	-0.000216
44.89167	-0.0002116
44.9	-0.0002082
44.90833	-0.0002052
44.91667	-0.0002029
44.925	-0.0002006
44.93333	-0.0001982
44.94167	-0.0001953
44.95	-0.0001916
44.95833	-0.0001871
44.96667	-0.000182
44.975	-0.0001771
44.98333	-0.0001718
44.99167	-0.0001676
45	-0.0001634
