# Supplementary material for: Physicochemical quality assessment of four asparaginases
Source: PLoS One. 2025 Jun 16;20(6):e0326106. doi: 10.1371/journal.pone.0326106 (PMC12169553; doi:10.1371/journal.pone.0326106)
Supplement: S3 Fig — (ZIP) [file pone.0326106.s003.zip › S3 Fig3 Raw Data RP-HPLC_Celginase.arw]

X-Axis (left): Time in min
Y-Axis (right): Absorption in AU

20	0.0008063
20.00833	0.0008058
20.01667	0.0008047
20.025	0.0008038
20.03333	0.000803
20.04167	0.0008021
20.05	0.0008011
20.05833	0.0008001
20.06667	0.0007981
20.075	0.0007961
20.08333	0.0007945
20.09167	0.0007935
20.1	0.0007922
20.10833	0.0007919
20.11667	0.0007924
20.125	0.0007924
20.13333	0.0007917
20.14167	0.000791
20.15	0.0007898
20.15833	0.0007873
20.16667	0.0007846
20.175	0.0007824
20.18333	0.0007804
20.19167	0.000778
20.2	0.0007758
20.20833	0.000773
20.21667	0.0007694
20.225	0.0007647
20.23333	0.0007601
20.24167	0.0007549
20.25	0.0007495
20.25833	0.0007434
20.26667	0.000737
20.275	0.00073
20.28333	0.0007226
20.29167	0.0007151
20.3	0.0007079
20.30833	0.0007013
20.31667	0.0006948
20.325	0.0006887
20.33333	0.0006824
20.34167	0.0006767
20.35	0.0006702
20.35833	0.0006644
20.36667	0.0006583
20.375	0.0006518
20.38333	0.0006453
20.39167	0.0006389
20.4	0.0006318
20.40833	0.0006245
20.41667	0.0006187
20.425	0.0006122
20.43333	0.0006061
20.44167	0.0006007
20.45	0.000597
20.45833	0.0005921
20.46667	0.0005887
20.475	0.0005856
20.48333	0.0005822
20.49167	0.0005785
20.5	0.0005762
20.50833	0.000574
20.51667	0.0005735
20.525	0.0005744
20.53333	0.0005765
20.54167	0.0005788
20.55	0.0005814
20.55833	0.0005836
20.56667	0.0005852
20.575	0.0005864
20.58333	0.0005889
20.59167	0.0005916
20.6	0.0005944
20.60833	0.0005978
20.61667	0.0006015
20.625	0.0006049
20.63333	0.0006085
20.64167	0.0006123
20.65	0.0006167
20.65833	0.0006212
20.66667	0.0006255
20.675	0.0006302
20.68333	0.0006357
20.69167	0.0006412
20.7	0.0006476
20.70833	0.0006542
20.71667	0.0006597
20.725	0.0006644
20.73333	0.0006686
20.74167	0.0006724
20.75	0.000676
20.75833	0.0006804
20.76667	0.0006856
20.775	0.0006904
20.78333	0.0006952
20.79167	0.0007002
20.8	0.0007048
20.80833	0.0007089
20.81667	0.0007126
20.825	0.0007147
20.83333	0.0007152
20.84167	0.0007148
20.85	0.000713
20.85833	0.0007109
20.86667	0.0007093
20.875	0.0007077
20.88333	0.0007051
20.89167	0.0007025
20.9	0.0006984
20.90833	0.0006936
20.91667	0.000688
20.925	0.0006834
20.93333	0.0006782
20.94167	0.0006733
20.95	0.0006672
20.95833	0.0006606
20.96667	0.000652
20.975	0.0006438
20.98333	0.0006348
20.99167	0.0006267
21	0.0006186
21.00833	0.000613
21.01667	0.0006067
21.025	0.0006013
21.03333	0.0005969
21.04167	0.0005938
21.05	0.00059
21.05833	0.0005871
21.06667	0.0005857
21.075	0.0005847
21.08333	0.0005841
21.09167	0.0005844
21.1	0.0005857
21.10833	0.0005874
21.11667	0.0005893
21.125	0.0005925
21.13333	0.0005967
21.14167	0.0006018
21.15	0.0006067
21.15833	0.0006124
21.16667	0.0006172
21.175	0.0006214
21.18333	0.0006248
21.19167	0.0006281
21.2	0.000631
21.20833	0.0006334
21.21667	0.0006363
21.225	0.0006379
21.23333	0.0006392
21.24167	0.0006395
21.25	0.0006392
21.25833	0.0006374
21.26667	0.0006358
21.275	0.0006331
21.28333	0.0006292
21.29167	0.0006244
21.3	0.0006183
21.30833	0.0006108
21.31667	0.0006022
21.325	0.0005933
21.33333	0.0005837
21.34167	0.000574
21.35	0.0005645
21.35833	0.0005553
21.36667	0.0005462
21.375	0.0005381
21.38333	0.0005305
21.39167	0.0005228
21.4	0.0005155
21.40833	0.0005094
21.41667	0.0005036
21.425	0.0004995
21.43333	0.0004974
21.44167	0.0004971
21.45	0.0004975
21.45833	0.0004988
21.46667	0.0005008
21.475	0.0005031
21.48333	0.0005058
21.49167	0.0005104
21.5	0.0005169
21.50833	0.0005238
21.51667	0.0005319
21.525	0.0005407
21.53333	0.0005491
21.54167	0.0005578
21.55	0.0005679
21.55833	0.000578
21.56667	0.0005888
21.575	0.0006014
21.58333	0.0006137
21.59167	0.0006248
21.6	0.0006368
21.60833	0.0006476
21.61667	0.000656
21.625	0.0006638
21.63333	0.0006707
21.64167	0.0006759
21.65	0.0006803
21.65833	0.0006843
21.66667	0.0006873
21.675	0.0006893
21.68333	0.0006893
21.69167	0.0006881
21.7	0.0006862
21.70833	0.0006826
21.71667	0.0006782
21.725	0.000674
21.73333	0.0006686
21.74167	0.0006612
21.75	0.0006528
21.75833	0.0006423
21.76667	0.0006301
21.775	0.0006177
21.78333	0.0006051
21.79167	0.0005924
21.8	0.0005812
21.80833	0.0005694
21.81667	0.0005569
21.825	0.0005446
21.83333	0.0005323
21.84167	0.00052
21.85	0.0005088
21.85833	0.0004983
21.86667	0.0004876
21.875	0.0004781
21.88333	0.0004679
21.89167	0.0004579
21.9	0.0004487
21.90833	0.0004417
21.91667	0.0004358
21.925	0.0004324
21.93333	0.0004312
21.94167	0.0004318
21.95	0.0004325
21.95833	0.0004329
21.96667	0.0004336
21.975	0.0004344
21.98333	0.0004351
21.99167	0.0004363
22	0.0004397
22.00833	0.0004434
22.01667	0.0004475
22.025	0.0004523
22.03333	0.000458
22.04167	0.0004627
22.05	0.0004676
22.05833	0.0004724
22.06667	0.0004765
22.075	0.0004803
22.08333	0.0004832
22.09167	0.0004856
22.1	0.0004875
22.10833	0.0004888
22.11667	0.000489
22.125	0.0004892
22.13333	0.000489
22.14167	0.0004872
22.15	0.0004848
22.15833	0.0004816
22.16667	0.0004772
22.175	0.0004713
22.18333	0.0004654
22.19167	0.0004588
22.2	0.000451
22.20833	0.0004427
22.21667	0.0004345
22.225	0.0004267
22.23333	0.0004187
22.24167	0.0004113
22.25	0.0004033
22.25833	0.0003945
22.26667	0.0003846
22.275	0.0003743
22.28333	0.0003638
22.29167	0.0003547
22.3	0.0003471
22.30833	0.0003403
22.31667	0.000335
22.325	0.0003308
22.33333	0.000327
22.34167	0.0003231
22.35	0.0003208
22.35833	0.0003197
22.36667	0.0003202
22.375	0.0003222
22.38333	0.0003266
22.39167	0.0003319
22.4	0.0003381
22.40833	0.0003452
22.41667	0.0003535
22.425	0.0003619
22.43333	0.0003711
22.44167	0.0003817
22.45	0.0003927
22.45833	0.0004046
22.46667	0.0004178
22.475	0.0004315
22.48333	0.000445
22.49167	0.0004591
22.5	0.0004727
22.50833	0.0004864
22.51667	0.0005003
22.525	0.0005142
22.53333	0.0005274
22.54167	0.0005405
22.55	0.0005523
22.55833	0.000563
22.56667	0.0005736
22.575	0.0005843
22.58333	0.0005951
22.59167	0.0006061
22.6	0.0006168
22.60833	0.0006271
22.61667	0.0006361
22.625	0.0006447
22.63333	0.000653
22.64167	0.0006617
22.65	0.0006698
22.65833	0.0006783
22.66667	0.0006856
22.675	0.0006918
22.68333	0.000696
22.69167	0.0006989
22.7	0.0007009
22.70833	0.0007026
22.71667	0.0007037
22.725	0.0007051
22.73333	0.0007071
22.74167	0.0007084
22.75	0.0007085
22.75833	0.0007084
22.76667	0.0007077
22.775	0.0007061
22.78333	0.0007036
22.79167	0.0007007
22.8	0.0006971
22.80833	0.0006928
22.81667	0.0006873
22.825	0.0006818
22.83333	0.000677
22.84167	0.0006715
22.85	0.000666
22.85833	0.0006608
22.86667	0.0006555
22.875	0.0006488
22.88333	0.0006426
22.89167	0.0006358
22.9	0.0006292
22.90833	0.000623
22.91667	0.0006184
22.925	0.0006141
22.93333	0.0006109
22.94167	0.0006082
22.95	0.0006058
22.95833	0.0006028
22.96667	0.0006001
22.975	0.0005968
22.98333	0.0005936
22.99167	0.0005898
23	0.0005869
23.00833	0.0005845
23.01667	0.0005829
23.025	0.0005817
23.03333	0.000581
23.04167	0.0005802
23.05	0.00058
23.05833	0.0005807
23.06667	0.0005819
23.075	0.0005846
23.08333	0.000588
23.09167	0.000591
23.1	0.0005939
23.10833	0.0005973
23.11667	0.0006004
23.125	0.0006035
23.13333	0.0006074
23.14167	0.0006116
23.15	0.0006157
23.15833	0.0006199
23.16667	0.0006247
23.175	0.0006294
23.18333	0.0006337
23.19167	0.0006378
23.2	0.0006422
23.20833	0.000646
23.21667	0.0006497
23.225	0.0006542
23.23333	0.0006593
23.24167	0.0006641
23.25	0.0006693
23.25833	0.0006738
23.26667	0.0006777
23.275	0.000681
23.28333	0.000684
23.29167	0.0006868
23.3	0.0006899
23.30833	0.0006923
23.31667	0.0006938
23.325	0.0006954
23.33333	0.0006974
23.34167	0.000699
23.35	0.0007017
23.35833	0.0007056
23.36667	0.0007096
23.375	0.0007123
23.38333	0.0007155
23.39167	0.0007172
23.4	0.0007187
23.40833	0.0007208
23.41667	0.0007235
23.425	0.0007272
23.43333	0.0007324
23.44167	0.0007383
23.45	0.0007428
23.45833	0.0007478
23.46667	0.0007513
23.475	0.000754
23.48333	0.000755
23.49167	0.0007568
23.5	0.0007579
23.50833	0.0007598
23.51667	0.0007617
23.525	0.0007644
23.53333	0.0007667
23.54167	0.0007682
23.55	0.000768
23.55833	0.000767
23.56667	0.0007652
23.575	0.000763
23.58333	0.0007608
23.59167	0.0007596
23.6	0.000758
23.60833	0.0007558
23.61667	0.0007528
23.625	0.0007496
23.63333	0.0007455
23.64167	0.0007411
23.65	0.0007363
23.65833	0.0007315
23.66667	0.0007249
23.675	0.0007172
23.68333	0.0007091
23.69167	0.0007009
23.7	0.0006921
23.70833	0.0006842
23.71667	0.000677
23.725	0.0006685
23.73333	0.0006594
23.74167	0.00065
23.75	0.0006398
23.75833	0.0006291
23.76667	0.0006201
23.775	0.0006113
23.78333	0.0006029
23.79167	0.0005951
23.8	0.0005864
23.80833	0.0005757
23.81667	0.000564
23.825	0.000551
23.83333	0.0005358
23.84167	0.0005215
23.85	0.0005074
23.85833	0.0004933
23.86667	0.0004793
23.875	0.0004671
23.88333	0.0004543
23.89167	0.0004416
23.9	0.0004291
23.90833	0.0004179
23.91667	0.0004071
23.925	0.0003965
23.93333	0.0003867
23.94167	0.0003778
23.95	0.0003683
23.95833	0.0003591
23.96667	0.0003509
23.975	0.0003438
23.98333	0.0003371
23.99167	0.0003322
24	0.0003279
24.00833	0.0003245
24.01667	0.0003207
24.025	0.0003179
24.03333	0.0003153
24.04167	0.0003136
24.05	0.0003123
24.05833	0.0003127
24.06667	0.0003137
24.075	0.0003157
24.08333	0.0003183
24.09167	0.000322
24.1	0.0003259
24.10833	0.0003295
24.11667	0.0003331
24.125	0.0003374
24.13333	0.000342
24.14167	0.0003471
24.15	0.0003528
24.15833	0.0003586
24.16667	0.0003635
24.175	0.0003675
24.18333	0.000371
24.19167	0.0003738
24.2	0.0003766
24.20833	0.0003804
24.21667	0.0003848
24.225	0.0003887
24.23333	0.0003923
24.24167	0.0003962
24.25	0.0003988
24.25833	0.0004012
24.26667	0.0004039
24.275	0.0004073
24.28333	0.0004098
24.29167	0.0004124
24.3	0.0004135
24.30833	0.0004145
24.31667	0.0004148
24.325	0.0004153
24.33333	0.0004164
24.34167	0.0004186
24.35	0.0004207
24.35833	0.0004227
24.36667	0.0004242
24.375	0.0004246
24.38333	0.000425
24.39167	0.0004253
24.4	0.0004249
24.40833	0.0004242
24.41667	0.0004238
24.425	0.0004223
24.43333	0.0004196
24.44167	0.0004166
24.45	0.0004131
24.45833	0.0004089
24.46667	0.0004046
24.475	0.0004014
24.48333	0.0003984
24.49167	0.000396
24.5	0.0003943
24.50833	0.0003923
24.51667	0.0003887
24.525	0.000385
24.53333	0.0003793
24.54167	0.0003731
24.55	0.0003664
24.55833	0.0003605
24.56667	0.0003541
24.575	0.0003494
24.58333	0.0003448
24.59167	0.0003406
24.6	0.0003368
24.60833	0.0003345
24.61667	0.0003329
24.625	0.0003324
24.63333	0.0003333
24.64167	0.0003349
24.65	0.0003359
24.65833	0.0003364
24.66667	0.0003369
24.675	0.0003373
24.68333	0.0003389
24.69167	0.0003426
24.7	0.0003477
24.70833	0.0003539
24.71667	0.0003607
24.725	0.0003669
24.73333	0.0003724
24.74167	0.0003781
24.75	0.0003838
24.75833	0.000389
24.76667	0.0003943
24.775	0.0003993
24.78333	0.0004029
24.79167	0.0004053
24.8	0.0004072
24.80833	0.0004079
24.81667	0.000407
24.825	0.0004049
24.83333	0.000402
24.84167	0.0003975
24.85	0.0003922
24.85833	0.0003863
24.86667	0.0003793
24.875	0.0003708
24.88333	0.0003603
24.89167	0.0003473
24.9	0.0003327
24.90833	0.0003164
24.91667	0.0002993
24.925	0.0002826
24.93333	0.0002663
24.94167	0.000249
24.95	0.0002325
24.95833	0.0002154
24.96667	0.0001981
24.975	0.0001816
24.98333	0.0001671
24.99167	0.0001532
25	0.0001404
25.00833	0.0001285
25.01667	0.0001168
25.025	0.0001054
25.03333	9.52e-005
25.04167	8.68e-005
25.05	7.99e-005
25.05833	7.41e-005
25.06667	7.02e-005
25.075	6.69e-005
25.08333	6.45e-005
25.09167	6.33e-005
25.1	6.41e-005
25.10833	6.55e-005
25.11667	6.83e-005
25.125	7.21e-005
25.13333	7.71e-005
25.14167	8.25e-005
25.15	8.79e-005
25.15833	9.39e-005
25.16667	0.0001004
25.175	0.000107
25.18333	0.0001138
25.19167	0.0001215
25.2	0.0001297
25.20833	0.0001379
25.21667	0.0001465
25.225	0.0001551
25.23333	0.0001634
25.24167	0.0001708
25.25	0.0001783
25.25833	0.0001864
25.26667	0.0001951
25.275	0.000205
25.28333	0.0002161
25.29167	0.0002283
25.3	0.0002396
25.30833	0.0002506
25.31667	0.0002609
25.325	0.0002707
25.33333	0.00028
25.34167	0.0002893
25.35	0.0002983
25.35833	0.0003068
25.36667	0.0003145
25.375	0.0003214
25.38333	0.0003281
25.39167	0.0003343
25.4	0.0003405
25.40833	0.0003462
25.41667	0.0003512
25.425	0.0003548
25.43333	0.0003581
25.44167	0.0003608
25.45	0.0003623
25.45833	0.0003638
25.46667	0.0003648
25.475	0.0003636
25.48333	0.0003603
25.49167	0.0003554
25.5	0.0003489
25.50833	0.0003404
25.51667	0.000332
25.525	0.0003231
25.53333	0.0003141
25.54167	0.0003046
25.55	0.0002949
25.55833	0.0002845
25.56667	0.0002741
25.575	0.0002629
25.58333	0.000252
25.59167	0.0002412
25.6	0.0002297
25.60833	0.0002176
25.61667	0.0002054
25.625	0.0001932
25.63333	0.0001807
25.64167	0.0001695
25.65	0.0001587
25.65833	0.0001483
25.66667	0.0001374
25.675	0.0001273
25.68333	0.0001173
25.69167	0.0001083
25.7	0.0001005
25.70833	9.36e-005
25.71667	8.73e-005
25.725	8.1e-005
25.73333	7.46e-005
25.74167	6.86e-005
25.75	6.38e-005
25.75833	5.88e-005
25.76667	5.55e-005
25.775	5.26e-005
25.78333	4.94e-005
25.79167	4.63e-005
25.8	4.43e-005
25.80833	4.17e-005
25.81667	3.92e-005
25.825	3.78e-005
25.83333	3.68e-005
25.84167	3.57e-005
25.85	3.46e-005
25.85833	3.45e-005
25.86667	3.43e-005
25.875	3.36e-005
25.88333	3.25e-005
25.89167	3.14e-005
25.9	2.93e-005
25.90833	2.58e-005
25.91667	2.2e-005
25.925	1.88e-005
25.93333	1.61e-005
25.94167	1.41e-005
25.95	1.29e-005
25.95833	1.21e-005
25.96667	1.08e-005
25.975	8.9e-006
25.98333	6.6e-006
25.99167	4.1e-006
26	1.3e-006
26.00833	-1.5e-006
26.01667	-4.2e-006
26.025	-6.3e-006
26.03333	-7.4e-006
26.04167	-7.6e-006
26.05	-7e-006
26.05833	-5.7e-006
26.06667	-3.3e-006
26.075	-1e-006
26.08333	1.3e-006
26.09167	3.9e-006
26.1	6.8e-006
26.10833	9.4e-006
26.11667	1.28e-005
26.125	1.73e-005
26.13333	2.23e-005
26.14167	2.77e-005
26.15	3.34e-005
26.15833	3.83e-005
26.16667	4.31e-005
26.175	4.78e-005
26.18333	5.25e-005
26.19167	5.79e-005
26.2	6.44e-005
26.20833	7.12e-005
26.21667	7.79e-005
26.225	8.42e-005
26.23333	8.95e-005
26.24167	9.34e-005
26.25	9.66e-005
26.25833	9.94e-005
26.26667	0.0001025
26.275	0.0001053
26.28333	0.0001089
26.29167	0.0001127
26.3	0.0001157
26.30833	0.0001186
26.31667	0.0001209
26.325	0.000122
26.33333	0.0001216
26.34167	0.0001209
26.35	0.0001191
26.35833	0.0001175
26.36667	0.0001154
26.375	0.0001132
26.38333	0.0001109
26.39167	0.000108
26.4	0.0001038
26.40833	9.99e-005
26.41667	9.62e-005
26.425	9.23e-005
26.43333	8.85e-005
26.44167	8.58e-005
26.45	8.27e-005
26.45833	7.98e-005
26.46667	7.65e-005
26.475	7.38e-005
26.48333	7.14e-005
26.49167	6.98e-005
26.5	6.83e-005
26.50833	6.76e-005
26.51667	6.61e-005
26.525	6.4e-005
26.53333	6.12e-005
26.54167	5.91e-005
26.55	5.74e-005
26.55833	5.62e-005
26.56667	5.58e-005
26.575	5.49e-005
26.58333	5.25e-005
26.59167	4.9e-005
26.6	4.48e-005
26.60833	3.97e-005
26.61667	3.49e-005
26.625	3.08e-005
26.63333	2.78e-005
26.64167	2.48e-005
26.65	2.24e-005
26.65833	2.05e-005
26.66667	1.8e-005
26.675	1.51e-005
26.68333	1.3e-005
26.69167	1.03e-005
26.7	6.9e-006
26.70833	4.6e-006
26.71667	2.7e-006
26.725	0
26.73333	-1.7e-006
26.74167	-2.5e-006
26.75	-4.7e-006
26.75833	-6.9e-006
26.76667	-8.3e-006
26.775	-9.4e-006
26.78333	-1.1e-005
26.79167	-1.03e-005
26.8	-9.3e-006
26.80833	-8.5e-006
26.81667	-7.8e-006
26.825	-7.3e-006
26.83333	-7.2e-006
26.84167	-7.3e-006
26.85	-6.9e-006
26.85833	-6.4e-006
26.86667	-4.8e-006
26.875	-4e-006
26.88333	-3.1e-006
26.89167	-2.6e-006
26.9	-1.9e-006
26.90833	-1.3e-006
26.91667	5e-007
26.925	2.8e-006
26.93333	5.5e-006
26.94167	7.8e-006
26.95	1.01e-005
26.95833	1.18e-005
26.96667	1.33e-005
26.975	1.44e-005
26.98333	1.66e-005
26.99167	1.79e-005
27	1.95e-005
27.00833	2.08e-005
27.01667	2.29e-005
27.025	2.41e-005
27.03333	2.56e-005
27.04167	2.68e-005
27.05	2.87e-005
27.05833	2.96e-005
27.06667	3.08e-005
27.075	3.23e-005
27.08333	3.34e-005
27.09167	3.38e-005
27.1	3.45e-005
27.10833	3.54e-005
27.11667	3.59e-005
27.125	3.75e-005
27.13333	3.91e-005
27.14167	4.09e-005
27.15	4.22e-005
27.15833	4.42e-005
27.16667	4.58e-005
27.175	4.67e-005
27.18333	4.75e-005
27.19167	4.79e-005
27.2	4.66e-005
27.20833	4.48e-005
27.21667	4.28e-005
27.225	3.95e-005
27.23333	3.6e-005
27.24167	3.26e-005
27.25	2.82e-005
27.25833	2.36e-005
27.26667	1.81e-005
27.275	1.18e-005
27.28333	4e-006
27.29167	-4.9e-006
27.3	-1.47e-005
27.30833	-2.48e-005
27.31667	-3.58e-005
27.325	-4.64e-005
27.33333	-5.71e-005
27.34167	-6.82e-005
27.35	-7.94e-005
27.35833	-8.98e-005
27.36667	-0.0001
27.375	-0.0001093
27.38333	-0.0001179
27.39167	-0.0001259
27.4	-0.0001342
27.40833	-0.0001409
27.41667	-0.000147
27.425	-0.000152
27.43333	-0.0001558
27.44167	-0.0001574
27.45	-0.0001591
27.45833	-0.0001606
27.46667	-0.0001617
27.475	-0.0001628
27.48333	-0.000164
27.49167	-0.0001648
27.5	-0.0001641
27.50833	-0.0001626
27.51667	-0.0001597
27.525	-0.0001561
27.53333	-0.0001513
27.54167	-0.0001469
27.55	-0.0001416
27.55833	-0.000137
27.56667	-0.0001322
27.575	-0.0001283
27.58333	-0.0001234
27.59167	-0.0001187
27.6	-0.0001134
27.60833	-0.0001079
27.61667	-0.0001018
27.625	-9.69e-005
27.63333	-9.24e-005
27.64167	-8.79e-005
27.65	-8.42e-005
27.65833	-8.09e-005
27.66667	-7.7e-005
27.675	-7.33e-005
27.68333	-7.02e-005
27.69167	-6.76e-005
27.7	-6.54e-005
27.70833	-6.35e-005
27.71667	-6.15e-005
27.725	-5.94e-005
27.73333	-5.59e-005
27.74167	-5.12e-005
27.75	-4.63e-005
27.75833	-4.03e-005
27.76667	-3.34e-005
27.775	-2.7e-005
27.78333	-2.13e-005
27.79167	-1.62e-005
27.8	-1.2e-005
27.80833	-8.5e-006
27.81667	-4.7e-006
27.825	-9e-007
27.83333	3.7e-006
27.84167	8e-006
27.85	1.23e-005
27.85833	1.62e-005
27.86667	1.92e-005
27.875	2.17e-005
27.88333	2.43e-005
27.89167	2.69e-005
27.9	2.99e-005
27.90833	3.4e-005
27.91667	3.82e-005
27.925	4.25e-005
27.93333	4.7e-005
27.94167	5.16e-005
27.95	5.58e-005
27.95833	6e-005
27.96667	6.48e-005
27.975	6.98e-005
27.98333	7.49e-005
27.99167	8.02e-005
28	8.63e-005
28.00833	9.16e-005
28.01667	9.74e-005
28.025	0.0001039
28.03333	0.0001115
28.04167	0.0001192
28.05	0.0001289
28.05833	0.000139
28.06667	0.0001491
28.075	0.0001583
28.08333	0.0001674
28.09167	0.0001757
28.1	0.0001835
28.10833	0.0001913
28.11667	0.0001996
28.125	0.0002081
28.13333	0.0002162
28.14167	0.0002249
28.15	0.0002338
28.15833	0.0002422
28.16667	0.0002507
28.175	0.000259
28.18333	0.0002672
28.19167	0.000275
28.2	0.0002831
28.20833	0.0002907
28.21667	0.000299
28.225	0.0003059
28.23333	0.0003126
28.24167	0.0003184
28.25	0.0003238
28.25833	0.0003281
28.26667	0.0003331
28.275	0.0003378
28.28333	0.0003427
28.29167	0.0003475
28.3	0.0003523
28.30833	0.0003564
28.31667	0.0003616
28.325	0.0003672
28.33333	0.0003735
28.34167	0.0003808
28.35	0.0003898
28.35833	0.000399
28.36667	0.0004083
28.375	0.0004182
28.38333	0.0004278
28.39167	0.0004369
28.4	0.000445
28.40833	0.000452
28.41667	0.0004571
28.425	0.0004594
28.43333	0.0004592
28.44167	0.0004568
28.45	0.0004521
28.45833	0.000446
28.46667	0.0004392
28.475	0.0004312
28.48333	0.0004219
28.49167	0.0004122
28.5	0.0004024
28.50833	0.0003924
28.51667	0.0003832
28.525	0.0003759
28.53333	0.0003706
28.54167	0.0003678
28.55	0.0003677
28.55833	0.0003711
28.56667	0.0003774
28.575	0.0003861
28.58333	0.0003969
28.59167	0.00041
28.6	0.0004243
28.60833	0.0004401
28.61667	0.0004578
28.625	0.0004772
28.63333	0.0004984
28.64167	0.000521
28.65	0.0005449
28.65833	0.0005699
28.66667	0.0005954
28.675	0.0006213
28.68333	0.0006475
28.69167	0.0006729
28.7	0.0006965
28.70833	0.0007183
28.71667	0.0007359
28.725	0.0007489
28.73333	0.0007582
28.74167	0.0007637
28.75	0.000765
28.75833	0.0007637
28.76667	0.0007599
28.775	0.0007518
28.78333	0.0007395
28.79167	0.0007232
28.8	0.0007039
28.80833	0.0006817
28.81667	0.0006589
28.825	0.0006368
28.83333	0.000617
28.84167	0.0005992
28.85	0.0005849
28.85833	0.0005742
28.86667	0.0005669
28.875	0.0005633
28.88333	0.0005632
28.89167	0.0005671
28.9	0.0005742
28.90833	0.0005845
28.91667	0.0005976
28.925	0.0006141
28.93333	0.000632
28.94167	0.0006516
28.95	0.000672
28.95833	0.0006939
28.96667	0.0007145
28.975	0.0007348
28.98333	0.0007534
28.99167	0.0007701
29	0.0007823
29.00833	0.000792
29.01667	0.0007976
29.025	0.0008006
29.03333	0.0008011
29.04167	0.0008002
29.05	0.0007972
29.05833	0.0007935
29.06667	0.000788
29.075	0.000782
29.08333	0.000776
29.09167	0.0007706
29.1	0.0007669
29.10833	0.0007678
29.11667	0.0007733
29.125	0.0007842
29.13333	0.0008031
29.14167	0.0008297
29.15	0.0008641
29.15833	0.0009074
29.16667	0.0009613
29.175	0.0010259
29.18333	0.001103
29.19167	0.0011935
29.2	0.0012978
29.20833	0.0014168
29.21667	0.0015512
29.225	0.001701
29.23333	0.001867
29.24167	0.0020508
29.25	0.0022509
29.25833	0.0024681
29.26667	0.0027036
29.275	0.0029582
29.28333	0.003231
29.29167	0.0035247
29.3	0.0038396
29.30833	0.0041763
29.31667	0.0045348
29.325	0.0049175
29.33333	0.0053248
29.34167	0.005758
29.35	0.0062189
29.35833	0.0067092
29.36667	0.0072305
29.375	0.0077854
29.38333	0.0083777
29.39167	0.0090097
29.4	0.0096866
29.40833	0.0104128
29.41667	0.0111939
29.425	0.0120347
29.43333	0.0129437
29.44167	0.0139289
29.45	0.0149999
29.45833	0.0161692
29.46667	0.0174519
29.475	0.0188635
29.48333	0.0204208
29.49167	0.0221451
29.5	0.0240565
29.50833	0.0261803
29.51667	0.0285447
29.525	0.0311837
29.53333	0.0341322
29.54167	0.0374326
29.55	0.0411277
29.55833	0.0452641
29.56667	0.049888
29.575	0.0550479
29.58333	0.0607958
29.59167	0.0671839
29.6	0.0742627
29.60833	0.082086
29.61667	0.0907043
29.625	0.1001561
29.63333	0.1104733
29.64167	0.1216701
29.65	0.1337497
29.65833	0.146701
29.66667	0.1604981
29.675	0.1750956
29.68333	0.190443
29.69167	0.2064573
29.7	0.223035
29.70833	0.2400459
29.71667	0.2573389
29.725	0.2747458
29.73333	0.2920923
29.74167	0.3091902
29.75	0.3258615
29.75833	0.3419296
29.76667	0.357208
29.775	0.37152
29.78333	0.3847007
29.79167	0.3965906
29.8	0.4070564
29.80833	0.4159902
29.81667	0.4233056
29.825	0.4289504
29.83333	0.4328931
29.84167	0.4351181
29.85	0.4356335
29.85833	0.4344748
29.86667	0.4316843
29.875	0.4273298
29.88333	0.4214941
29.89167	0.4142756
29.9	0.405773
29.90833	0.3961011
29.91667	0.3853744
29.925	0.373721
29.93333	0.3612652
29.94167	0.3481302
29.95	0.3344391
29.95833	0.3203172
29.96667	0.305868
29.975	0.2911978
29.98333	0.2764158
29.99167	0.2616187
30	0.2468979
30.00833	0.2323441
30.01667	0.2180338
30.025	0.2040342
30.03333	0.1904061
30.04167	0.1771926
30.05	0.1644381
30.05833	0.1521811
30.06667	0.140454
30.075	0.1292821
30.08333	0.1186873
30.09167	0.108681
30.1	0.0992705
30.10833	0.0904487
30.11667	0.0822083
30.125	0.0745411
30.13333	0.067433
30.14167	0.0608677
30.15	0.054831
30.15833	0.0493017
30.16667	0.0442567
30.175	0.0396705
30.18333	0.035513
30.19167	0.0317556
30.2	0.0283712
30.20833	0.0253309
30.21667	0.0226078
30.225	0.0201778
30.23333	0.0180153
30.24167	0.0160953
30.25	0.0143951
30.25833	0.0128915
30.26667	0.0115634
30.275	0.0103914
30.28333	0.009359
30.29167	0.0084491
30.3	0.0076492
30.30833	0.0069465
30.31667	0.0063297
30.325	0.0057871
30.33333	0.0053095
30.34167	0.0048882
30.35	0.0045143
30.35833	0.0041818
30.36667	0.003886
30.375	0.0036225
30.38333	0.0033869
30.39167	0.0031769
30.4	0.0029885
30.40833	0.0028188
30.41667	0.0026652
30.425	0.0025253
30.43333	0.0023971
30.44167	0.00228
30.45	0.0021734
30.45833	0.0020759
30.46667	0.0019866
30.475	0.0019047
30.48333	0.0018291
30.49167	0.001758
30.5	0.0016911
30.50833	0.0016286
30.51667	0.00157
30.525	0.0015149
30.53333	0.0014637
30.54167	0.0014159
30.55	0.0013701
30.55833	0.0013264
30.56667	0.0012842
30.575	0.0012432
30.58333	0.0012038
30.59167	0.0011668
30.6	0.0011326
30.60833	0.0011001
30.61667	0.0010698
30.625	0.00104
30.63333	0.0010107
30.64167	0.0009799
30.65	0.0009495
30.65833	0.0009201
30.66667	0.0008921
30.675	0.0008654
30.68333	0.0008417
30.69167	0.0008189
30.7	0.0007968
30.70833	0.000775
30.71667	0.0007537
30.725	0.0007324
30.73333	0.0007121
30.74167	0.0006924
30.75	0.0006737
30.75833	0.000656
30.76667	0.0006396
30.775	0.0006243
30.78333	0.0006109
30.79167	0.0005989
30.8	0.0005883
30.80833	0.000579
30.81667	0.0005699
30.825	0.0005611
30.83333	0.0005527
30.84167	0.0005446
30.85	0.0005371
30.85833	0.0005308
30.86667	0.0005259
30.875	0.0005227
30.88333	0.0005196
30.89167	0.0005176
30.9	0.000516
30.90833	0.0005138
30.91667	0.0005105
30.925	0.000508
30.93333	0.0005042
30.94167	0.0005008
30.95	0.0004975
30.95833	0.000494
30.96667	0.0004903
30.975	0.0004863
30.98333	0.0004802
30.99167	0.0004727
31	0.0004644
31.00833	0.0004547
31.01667	0.0004448
31.025	0.0004352
31.03333	0.000425
31.04167	0.000414
31.05	0.000402
31.05833	0.0003885
31.06667	0.0003732
31.075	0.0003571
31.08333	0.0003403
31.09167	0.0003227
31.1	0.0003039
31.10833	0.0002845
31.11667	0.0002642
31.125	0.0002428
31.13333	0.0002208
31.14167	0.0001993
31.15	0.0001776
31.15833	0.0001564
31.16667	0.0001362
31.175	0.0001165
31.18333	9.66e-005
31.19167	7.74e-005
31.2	5.83e-005
31.20833	3.9e-005
31.21667	2.06e-005
31.225	3.5e-006
31.23333	-1.28e-005
31.24167	-2.84e-005
31.25	-4.29e-005
31.25833	-5.8e-005
31.26667	-7.36e-005
31.275	-8.88e-005
31.28333	-0.0001039
31.29167	-0.0001181
31.3	-0.0001303
31.30833	-0.0001413
31.31667	-0.0001517
31.325	-0.0001619
31.33333	-0.0001721
31.34167	-0.0001831
31.35	-0.0001945
31.35833	-0.0002061
31.36667	-0.0002171
31.375	-0.0002285
31.38333	-0.00024
31.39167	-0.0002508
31.4	-0.0002618
31.40833	-0.0002729
31.41667	-0.0002832
31.425	-0.0002927
31.43333	-0.0003029
31.44167	-0.0003123
31.45	-0.0003215
31.45833	-0.0003311
31.46667	-0.0003406
31.475	-0.0003492
31.48333	-0.0003581
31.49167	-0.0003674
31.5	-0.0003769
31.50833	-0.0003869
31.51667	-0.0003968
31.525	-0.0004066
31.53333	-0.0004152
31.54167	-0.0004231
31.55	-0.0004297
31.55833	-0.0004363
31.56667	-0.0004415
31.575	-0.0004472
31.58333	-0.000453
31.59167	-0.0004591
31.6	-0.000465
31.60833	-0.0004721
31.61667	-0.0004795
31.625	-0.0004866
31.63333	-0.0004935
31.64167	-0.0005007
31.65	-0.0005068
31.65833	-0.0005119
31.66667	-0.0005161
31.675	-0.0005193
31.68333	-0.000521
31.69167	-0.0005229
31.7	-0.0005246
31.70833	-0.0005262
31.71667	-0.0005281
31.725	-0.0005302
31.73333	-0.000532
31.74167	-0.0005333
31.75	-0.0005349
31.75833	-0.0005358
31.76667	-0.000536
31.775	-0.0005356
31.78333	-0.0005348
31.79167	-0.0005325
31.8	-0.0005301
31.80833	-0.0005276
31.81667	-0.0005251
31.825	-0.000523
31.83333	-0.0005218
31.84167	-0.000521
31.85	-0.000521
31.85833	-0.0005215
31.86667	-0.0005218
31.875	-0.0005214
31.88333	-0.0005205
31.89167	-0.0005192
31.9	-0.0005178
31.90833	-0.0005169
31.91667	-0.000517
31.925	-0.0005183
31.93333	-0.0005199
31.94167	-0.0005219
31.95	-0.0005245
31.95833	-0.0005272
31.96667	-0.00053
31.975	-0.0005329
31.98333	-0.0005364
31.99167	-0.0005398
32	-0.0005431
32.00833	-0.0005459
32.01667	-0.0005494
32.025	-0.0005529
32.03333	-0.0005555
32.04167	-0.0005595
32.05	-0.000564
32.05833	-0.0005676
32.06667	-0.000571
32.075	-0.000575
32.08333	-0.0005769
32.09167	-0.0005784
32.1	-0.0005809
32.10833	-0.000583
32.11667	-0.0005852
32.125	-0.0005882
32.13333	-0.0005906
32.14167	-0.0005912
32.15	-0.0005917
32.15833	-0.0005914
32.16667	-0.0005902
32.175	-0.0005885
32.18333	-0.0005871
32.19167	-0.0005853
32.2	-0.0005832
32.20833	-0.0005809
32.21667	-0.0005795
32.225	-0.0005785
32.23333	-0.0005771
32.24167	-0.0005765
32.25	-0.0005764
32.25833	-0.0005754
32.26667	-0.0005739
32.275	-0.0005735
32.28333	-0.0005724
32.29167	-0.0005701
32.3	-0.0005687
32.30833	-0.000568
32.31667	-0.0005665
32.325	-0.0005663
32.33333	-0.0005679
32.34167	-0.0005703
32.35	-0.000573
32.35833	-0.0005769
32.36667	-0.0005812
32.375	-0.0005856
32.38333	-0.0005906
32.39167	-0.0005958
32.4	-0.0006011
32.40833	-0.0006065
32.41667	-0.000613
32.425	-0.0006188
32.43333	-0.0006247
32.44167	-0.0006313
32.45	-0.0006385
32.45833	-0.0006442
32.46667	-0.0006502
32.475	-0.0006568
32.48333	-0.0006629
32.49167	-0.0006678
32.5	-0.0006729
32.50833	-0.0006778
32.51667	-0.0006818
32.525	-0.0006853
32.53333	-0.0006882
32.54167	-0.0006908
32.55	-0.0006924
32.55833	-0.0006928
32.56667	-0.0006925
32.575	-0.0006923
32.58333	-0.0006916
32.59167	-0.0006902
32.6	-0.0006879
32.60833	-0.0006848
32.61667	-0.0006807
32.625	-0.0006752
32.63333	-0.000669
32.64167	-0.0006622
32.65	-0.0006551
32.65833	-0.0006462
32.66667	-0.0006374
32.675	-0.0006285
32.68333	-0.0006195
32.69167	-0.00061
32.7	-0.0006016
32.70833	-0.0005931
32.71667	-0.0005848
32.725	-0.0005769
32.73333	-0.00057
32.74167	-0.0005642
32.75	-0.0005595
32.75833	-0.000556
32.76667	-0.0005531
32.775	-0.0005517
32.78333	-0.00055
32.79167	-0.000549
32.8	-0.0005489
32.80833	-0.0005503
32.81667	-0.0005516
32.825	-0.0005548
32.83333	-0.0005589
32.84167	-0.0005636
32.85	-0.0005683
32.85833	-0.0005734
32.86667	-0.0005783
32.875	-0.0005831
32.88333	-0.0005877
32.89167	-0.000592
32.9	-0.0005975
32.90833	-0.0006037
32.91667	-0.0006107
32.925	-0.0006187
32.93333	-0.0006274
32.94167	-0.000636
32.95	-0.0006441
32.95833	-0.000651
32.96667	-0.0006575
32.975	-0.0006642
32.98333	-0.0006701
32.99167	-0.0006764
33	-0.0006844
33.00833	-0.0006925
33.01667	-0.0007003
33.025	-0.0007089
33.03333	-0.0007182
33.04167	-0.0007264
33.05	-0.0007343
33.05833	-0.0007419
33.06667	-0.0007483
33.075	-0.0007531
33.08333	-0.0007574
33.09167	-0.0007615
33.1	-0.0007647
33.10833	-0.0007678
33.11667	-0.0007707
33.125	-0.0007735
33.13333	-0.0007749
33.14167	-0.0007757
33.15	-0.0007754
33.15833	-0.0007742
33.16667	-0.0007711
33.175	-0.000768
33.18333	-0.0007645
33.19167	-0.0007609
33.2	-0.0007561
33.20833	-0.0007512
33.21667	-0.0007448
33.225	-0.0007383
33.23333	-0.0007309
33.24167	-0.0007238
33.25	-0.0007174
33.25833	-0.0007116
33.26667	-0.0007052
33.275	-0.0006992
33.28333	-0.0006935
33.29167	-0.0006868
33.3	-0.0006801
33.30833	-0.0006739
33.31667	-0.0006674
33.325	-0.0006604
33.33333	-0.000654
33.34167	-0.0006478
33.35	-0.0006422
33.35833	-0.0006371
33.36667	-0.0006328
33.375	-0.0006288
33.38333	-0.0006249
33.39167	-0.0006208
33.4	-0.0006175
33.40833	-0.0006144
33.41667	-0.0006119
33.425	-0.0006096
33.43333	-0.0006079
33.44167	-0.0006059
33.45	-0.0006048
33.45833	-0.0006039
33.46667	-0.0006039
33.475	-0.0006039
33.48333	-0.000604
33.49167	-0.0006035
33.5	-0.0006032
33.50833	-0.0006024
33.51667	-0.0006023
33.525	-0.0006028
33.53333	-0.0006041
33.54167	-0.0006056
33.55	-0.0006081
33.55833	-0.0006104
33.56667	-0.0006125
33.575	-0.0006139
33.58333	-0.0006146
33.59167	-0.0006139
33.6	-0.0006127
33.60833	-0.0006113
33.61667	-0.0006105
33.625	-0.0006103
33.63333	-0.000611
33.64167	-0.0006119
33.65	-0.0006132
33.65833	-0.0006137
33.66667	-0.0006144
33.675	-0.0006154
33.68333	-0.0006161
33.69167	-0.0006167
33.7	-0.0006183
33.70833	-0.0006201
33.71667	-0.0006222
33.725	-0.0006247
33.73333	-0.0006289
33.74167	-0.0006332
33.75	-0.0006383
33.75833	-0.0006441
33.76667	-0.000651
33.775	-0.0006575
33.78333	-0.0006643
33.79167	-0.0006707
33.8	-0.0006767
33.80833	-0.0006822
33.81667	-0.000688
33.825	-0.0006937
33.83333	-0.0007001
33.84167	-0.0007061
33.85	-0.0007115
33.85833	-0.0007163
33.86667	-0.0007203
33.875	-0.000723
33.88333	-0.0007259
33.89167	-0.0007284
33.9	-0.0007306
33.90833	-0.0007326
33.91667	-0.0007345
33.925	-0.0007365
33.93333	-0.000739
33.94167	-0.0007411
33.95	-0.000743
33.95833	-0.0007448
33.96667	-0.0007455
33.975	-0.0007447
33.98333	-0.0007436
33.99167	-0.0007419
34	-0.0007389
34.00833	-0.0007356
34.01667	-0.0007325
34.025	-0.0007289
34.03333	-0.0007252
34.04167	-0.0007223
34.05	-0.0007198
34.05833	-0.0007169
34.06667	-0.0007147
34.075	-0.0007122
34.08333	-0.0007099
34.09167	-0.0007074
34.1	-0.0007059
34.10833	-0.0007039
34.11667	-0.0007029
34.125	-0.0007017
34.13333	-0.0006998
34.14167	-0.0006971
34.15	-0.0006947
34.15833	-0.0006913
34.16667	-0.0006872
34.175	-0.0006843
34.18333	-0.0006815
34.19167	-0.0006792
34.2	-0.0006772
34.20833	-0.0006758
34.21667	-0.0006741
34.225	-0.0006728
34.23333	-0.0006711
34.24167	-0.0006702
34.25	-0.0006699
34.25833	-0.0006704
34.26667	-0.0006706
34.275	-0.0006704
34.28333	-0.0006701
34.29167	-0.0006691
34.3	-0.0006669
34.30833	-0.0006664
34.31667	-0.0006677
34.325	-0.0006686
34.33333	-0.0006707
34.34167	-0.0006733
34.35	-0.0006735
34.35833	-0.0006713
34.36667	-0.0006689
34.375	-0.0006654
34.38333	-0.000661
34.39167	-0.0006581
34.4	-0.0006561
34.40833	-0.0006545
34.41667	-0.0006519
34.425	-0.0006502
34.43333	-0.0006477
34.44167	-0.0006447
34.45	-0.0006413
34.45833	-0.0006393
34.46667	-0.0006368
34.475	-0.0006345
34.48333	-0.0006323
34.49167	-0.0006305
34.5	-0.0006279
34.50833	-0.0006253
34.51667	-0.0006218
34.525	-0.0006191
34.53333	-0.0006156
34.54167	-0.0006125
34.55	-0.0006094
34.55833	-0.0006077
34.56667	-0.0006044
34.575	-0.0006014
34.58333	-0.0005987
34.59167	-0.000596
34.6	-0.0005937
34.60833	-0.0005929
34.61667	-0.0005926
34.625	-0.0005918
34.63333	-0.0005912
34.64167	-0.00059
34.65	-0.0005887
34.65833	-0.0005876
34.66667	-0.0005868
34.675	-0.0005858
34.68333	-0.0005847
34.69167	-0.0005834
34.7	-0.0005822
34.70833	-0.0005813
34.71667	-0.000581
34.725	-0.0005804
34.73333	-0.0005798
34.74167	-0.0005787
34.75	-0.0005765
34.75833	-0.0005739
34.76667	-0.000571
34.775	-0.0005676
34.78333	-0.0005642
34.79167	-0.000561
34.8	-0.0005574
34.80833	-0.0005546
34.81667	-0.0005518
34.825	-0.0005491
34.83333	-0.0005458
34.84167	-0.0005421
34.85	-0.0005366
34.85833	-0.000531
34.86667	-0.0005246
34.875	-0.0005191
34.88333	-0.0005145
34.89167	-0.0005117
34.9	-0.0005099
34.90833	-0.0005082
34.91667	-0.0005062
34.925	-0.0005043
34.93333	-0.0005025
34.94167	-0.0005001
34.95	-0.0004994
34.95833	-0.0004995
34.96667	-0.0005004
34.975	-0.0005008
34.98333	-0.0005028
34.99167	-0.0005047
35	-0.0005062
35.00833	-0.0005077
35.01667	-0.0005102
35.025	-0.000512
35.03333	-0.0005135
35.04167	-0.0005155
35.05	-0.0005168
35.05833	-0.0005165
35.06667	-0.0005155
35.075	-0.0005142
35.08333	-0.0005116
35.09167	-0.0005089
35.1	-0.000506
35.10833	-0.0005022
35.11667	-0.0004977
35.125	-0.0004923
35.13333	-0.0004868
35.14167	-0.0004806
35.15	-0.0004747
35.15833	-0.0004685
35.16667	-0.0004624
35.175	-0.0004558
35.18333	-0.0004503
35.19167	-0.0004441
35.2	-0.0004376
35.20833	-0.0004305
35.21667	-0.0004231
35.225	-0.0004138
35.23333	-0.0004043
35.24167	-0.0003959
35.25	-0.0003876
35.25833	-0.0003796
35.26667	-0.0003716
35.275	-0.0003634
35.28333	-0.0003531
35.29167	-0.0003415
35.3	-0.0003284
35.30833	-0.0003143
35.31667	-0.0002988
35.325	-0.0002834
35.33333	-0.0002677
35.34167	-0.0002518
35.35	-0.0002359
35.35833	-0.0002202
35.36667	-0.000204
35.375	-0.0001875
35.38333	-0.0001703
35.39167	-0.0001519
35.4	-0.0001328
35.40833	-0.000113
35.41667	-9.17e-005
35.425	-6.99e-005
35.43333	-4.68e-005
35.44167	-2.23e-005
35.45	2.8e-006
35.45833	2.87e-005
35.46667	5.5e-005
35.475	8.17e-005
35.48333	0.0001095
35.49167	0.0001401
35.5	0.000172
35.50833	0.0002058
35.51667	0.0002412
35.525	0.0002769
35.53333	0.0003118
35.54167	0.0003477
35.55	0.0003844
35.55833	0.0004221
35.56667	0.0004614
35.575	0.0005034
35.58333	0.000546
35.59167	0.0005898
35.6	0.0006351
35.60833	0.0006818
35.61667	0.000729
35.625	0.0007777
35.63333	0.0008284
35.64167	0.0008799
35.65	0.0009319
35.65833	0.0009853001
35.66667	0.0010395
35.675	0.0010935
35.68333	0.0011487
35.69167	0.0012045
35.7	0.0012605
35.70833	0.0013162
35.71667	0.0013726
35.725	0.0014283
35.73333	0.0014828
35.74167	0.0015367
35.75	0.0015903
35.75833	0.0016427
35.76667	0.0016942
35.775	0.001745
35.78333	0.0017947
35.79167	0.0018421
35.8	0.0018871
35.80833	0.0019284
35.81667	0.0019666
35.825	0.0020013
35.83333	0.0020325
35.84167	0.0020611
35.85	0.0020874
35.85833	0.0021105
35.86667	0.0021303
35.875	0.0021459
35.88333	0.0021576
35.89167	0.0021638
35.9	0.0021657
35.90833	0.0021642
35.91667	0.0021595
35.925	0.0021512
35.93333	0.0021408
35.94167	0.0021273
35.95	0.0021099
35.95833	0.002089
35.96667	0.0020652
35.975	0.0020391
35.98333	0.0020104
35.99167	0.00198
36	0.0019471
36.00833	0.0019121
36.01667	0.0018739
36.025	0.0018334
36.03333	0.0017905
36.04167	0.0017465
36.05	0.0017001
36.05833	0.0016527
36.06667	0.0016039
36.075	0.0015545
36.08333	0.001503
36.09167	0.0014512
36.1	0.0013982
36.10833	0.0013446
36.11667	0.0012895
36.125	0.0012347
36.13333	0.0011793
36.14167	0.0011234
36.15	0.001067
36.15833	0.0010109
36.16667	0.0009545
36.175	0.0008976
36.18333	0.0008413
36.19167	0.0007862
36.2	0.0007319
36.20833	0.0006789
36.21667	0.000628
36.225	0.0005786
36.23333	0.0005298
36.24167	0.0004823
36.25	0.0004355
36.25833	0.0003893
36.26667	0.0003442
36.275	0.0003006
36.28333	0.0002582
36.29167	0.0002171
36.3	0.0001782
36.30833	0.0001411
36.31667	0.0001062
36.325	7.33e-005
36.33333	4.33e-005
36.34167	1.51e-005
36.35	-1.12e-005
36.35833	-3.62e-005
36.36667	-5.96e-005
36.375	-8.12e-005
36.38333	-0.000101
36.39167	-0.000119
36.4	-0.0001346
36.40833	-0.0001488
36.41667	-0.0001622
36.425	-0.0001747
36.43333	-0.0001871
36.44167	-0.0001993
36.45	-0.0002105
36.45833	-0.0002213
36.46667	-0.000232
36.475	-0.0002425
36.48333	-0.0002531
36.49167	-0.0002648
36.5	-0.0002772
36.50833	-0.0002898
36.51667	-0.000302
36.525	-0.0003146
36.53333	-0.0003267
36.54167	-0.0003382
36.55	-0.0003494
36.55833	-0.0003608
36.56667	-0.0003724
36.575	-0.0003846
36.58333	-0.0003981
36.59167	-0.0004125
36.6	-0.0004274
36.60833	-0.0004424
36.61667	-0.0004567
36.625	-0.00047
36.63333	-0.0004825
36.64167	-0.0004941
36.65	-0.0005042
36.65833	-0.0005139
36.66667	-0.0005222
36.675	-0.0005295
36.68333	-0.0005369
36.69167	-0.0005445
36.7	-0.0005514
36.70833	-0.0005583
36.71667	-0.0005651
36.725	-0.0005703
36.73333	-0.0005745
36.74167	-0.0005776
36.75	-0.0005798
36.75833	-0.0005812
36.76667	-0.0005821
36.775	-0.0005828
36.78333	-0.0005832
36.79167	-0.0005835
36.8	-0.0005838
36.80833	-0.0005845
36.81667	-0.0005851
36.825	-0.0005861
36.83333	-0.0005867
36.84167	-0.0005874
36.85	-0.0005874
36.85833	-0.0005884
36.86667	-0.0005898
36.875	-0.0005925
36.88333	-0.0005953
36.89167	-0.0005992
36.9	-0.0006021
36.90833	-0.0006045
36.91667	-0.0006059
36.925	-0.0006075
36.93333	-0.0006088
36.94167	-0.0006114
36.95	-0.0006134
36.95833	-0.0006159
36.96667	-0.0006182
36.975	-0.0006202
36.98333	-0.0006211
36.99167	-0.0006231
37	-0.0006252
37.00833	-0.000628
37.01667	-0.0006315
37.025	-0.0006348
37.03333	-0.000637
37.04167	-0.0006383
37.05	-0.0006387
37.05833	-0.0006373
37.06667	-0.0006369
37.075	-0.0006369
37.08333	-0.0006369
37.09167	-0.0006371
37.1	-0.0006379
37.10833	-0.0006375
37.11667	-0.0006362
37.125	-0.0006345
37.13333	-0.0006324
37.14167	-0.0006294
37.15	-0.000627
37.15833	-0.0006251
37.16667	-0.0006229
37.175	-0.0006213
37.18333	-0.0006207
37.19167	-0.0006197
37.2	-0.0006193
37.20833	-0.0006198
37.21667	-0.0006205
37.225	-0.0006211
37.23333	-0.0006221
37.24167	-0.0006225
37.25	-0.0006226
37.25833	-0.0006222
37.26667	-0.0006219
37.275	-0.0006216
37.28333	-0.0006219
37.29167	-0.0006216
37.3	-0.0006218
37.30833	-0.0006223
37.31667	-0.0006229
37.325	-0.0006237
37.33333	-0.0006248
37.34167	-0.0006259
37.35	-0.0006267
37.35833	-0.0006273
37.36667	-0.0006271
37.375	-0.0006266
37.38333	-0.000626
37.39167	-0.0006248
37.4	-0.0006232
37.40833	-0.0006216
37.41667	-0.0006205
37.425	-0.0006189
37.43333	-0.0006184
37.44167	-0.0006188
37.45	-0.000619
37.45833	-0.0006185
37.46667	-0.0006184
37.475	-0.0006177
37.48333	-0.0006172
37.49167	-0.0006171
37.5	-0.0006189
37.50833	-0.0006212
37.51667	-0.0006249
37.525	-0.0006285
37.53333	-0.0006333
37.54167	-0.0006374
37.55	-0.0006419
37.55833	-0.0006466
37.56667	-0.0006522
37.575	-0.0006572
37.58333	-0.0006631
37.59167	-0.0006686
37.6	-0.0006737
37.60833	-0.0006779
37.61667	-0.0006826
37.625	-0.0006868
37.63333	-0.0006903
37.64167	-0.0006928
37.65	-0.0006945
37.65833	-0.0006949
37.66667	-0.0006949
37.675	-0.0006947
37.68333	-0.0006947
37.69167	-0.0006953
37.7	-0.0006961
37.70833	-0.0006966
37.71667	-0.0006975
37.725	-0.0006982
37.73333	-0.000698
37.74167	-0.0006971
37.75	-0.0006965
37.75833	-0.0006952
37.76667	-0.0006941
37.775	-0.0006941
37.78333	-0.0006943
37.79167	-0.0006937
37.8	-0.0006927
37.80833	-0.0006917
37.81667	-0.0006895
37.825	-0.0006868
37.83333	-0.0006847
37.84167	-0.0006831
37.85	-0.0006802
37.85833	-0.0006775
37.86667	-0.0006747
37.875	-0.000672
37.88333	-0.0006693
37.89167	-0.0006677
37.9	-0.0006663
37.90833	-0.0006653
37.91667	-0.0006646
37.925	-0.0006638
37.93333	-0.0006619
37.94167	-0.0006602
37.95	-0.0006579
37.95833	-0.0006546
37.96667	-0.0006511
37.975	-0.0006491
37.98333	-0.0006471
37.99167	-0.0006452
38	-0.0006435
38.00833	-0.000642
38.01667	-0.0006398
38.025	-0.0006366
38.03333	-0.0006338
38.04167	-0.0006321
38.05	-0.0006308
38.05833	-0.0006296
38.06667	-0.0006298
38.075	-0.0006303
38.08333	-0.0006302
38.09167	-0.0006298
38.1	-0.0006294
38.10833	-0.000629
38.11667	-0.0006279
38.125	-0.0006268
38.13333	-0.0006251
38.14167	-0.0006228
38.15	-0.0006192
38.15833	-0.0006155
38.16667	-0.000612
38.175	-0.0006088
38.18333	-0.0006059
38.19167	-0.0006037
38.2	-0.0006016
38.20833	-0.0005986
38.21667	-0.0005956
38.225	-0.0005918
38.23333	-0.0005871
38.24167	-0.0005826
38.25	-0.0005786
38.25833	-0.0005748
38.26667	-0.000572
38.275	-0.0005698
38.28333	-0.0005673
38.29167	-0.0005637
38.3	-0.0005591
38.30833	-0.0005527
38.31667	-0.0005456
38.325	-0.0005372
38.33333	-0.0005294
38.34167	-0.0005223
38.35	-0.0005162
38.35833	-0.000511
38.36667	-0.0005077
38.375	-0.0005043
38.38333	-0.0005009
38.39167	-0.000498
38.4	-0.0004944
38.40833	-0.00049
38.41667	-0.0004859
38.425	-0.0004823
38.43333	-0.0004776
38.44167	-0.0004726
38.45	-0.0004676
38.45833	-0.0004627
38.46667	-0.0004569
38.475	-0.0004521
38.48333	-0.0004485
38.49167	-0.0004461
38.5	-0.0004434
38.50833	-0.0004419
38.51667	-0.0004406
38.525	-0.0004393
38.53333	-0.0004378
38.54167	-0.0004374
38.55	-0.0004388
38.55833	-0.0004408
38.56667	-0.0004445
38.575	-0.0004495
38.58333	-0.0004546
38.59167	-0.0004596
38.6	-0.0004655
38.60833	-0.000471
38.61667	-0.0004773
38.625	-0.0004845
38.63333	-0.000492
38.64167	-0.0004996
38.65	-0.000508
38.65833	-0.0005161
38.66667	-0.0005243
38.675	-0.0005336
38.68333	-0.0005429
38.69167	-0.0005521
38.7	-0.0005615
38.70833	-0.000571
38.71667	-0.0005792
38.725	-0.0005866
38.73333	-0.0005932
38.74167	-0.0005983
38.75	-0.0006029
38.75833	-0.0006073
38.76667	-0.000611
38.775	-0.000615
38.78333	-0.0006203
38.79167	-0.0006242
38.8	-0.0006272
38.80833	-0.0006306
38.81667	-0.000633
38.825	-0.0006338
38.83333	-0.0006352
38.84167	-0.0006371
38.85	-0.0006382
38.85833	-0.0006397
38.86667	-0.0006411
38.875	-0.0006422
38.88333	-0.0006431
38.89167	-0.0006445
38.9	-0.0006464
38.90833	-0.000649
38.91667	-0.0006518
38.925	-0.000655
38.93333	-0.000658
38.94167	-0.0006608
38.95	-0.0006633
38.95833	-0.000666
38.96667	-0.0006688
38.975	-0.0006721
38.98333	-0.0006756
38.99167	-0.0006792
39	-0.0006828
39.00833	-0.0006854
39.01667	-0.0006867
39.025	-0.0006874
39.03333	-0.0006882
39.04167	-0.0006878
39.05	-0.0006884
39.05833	-0.0006896
39.06667	-0.0006902
39.075	-0.0006894
39.08333	-0.0006892
39.09167	-0.0006874
39.1	-0.0006858
39.10833	-0.0006846
39.11667	-0.0006838
39.125	-0.0006828
39.13333	-0.0006823
39.14167	-0.0006803
39.15	-0.000679
39.15833	-0.0006773
39.16667	-0.0006755
39.175	-0.0006736
39.18333	-0.0006726
39.19167	-0.00067
39.2	-0.0006675
39.20833	-0.0006642
39.21667	-0.0006598
39.225	-0.0006545
39.23333	-0.0006496
39.24167	-0.0006443
39.25	-0.0006399
39.25833	-0.0006367
39.26667	-0.0006349
39.275	-0.0006332
39.28333	-0.0006319
39.29167	-0.0006297
39.3	-0.0006268
39.30833	-0.0006235
39.31667	-0.0006205
39.325	-0.0006177
39.33333	-0.0006159
39.34167	-0.0006143
39.35	-0.0006121
39.35833	-0.0006104
39.36667	-0.0006084
39.375	-0.0006061
39.38333	-0.0006049
39.39167	-0.0006049
39.4	-0.0006045
39.40833	-0.0006051
39.41667	-0.000606
39.425	-0.0006056
39.43333	-0.0006049
39.44167	-0.000605
39.45	-0.0006036
39.45833	-0.0006028
39.46667	-0.0006027
39.475	-0.0006029
39.48333	-0.0006028
39.49167	-0.000604
39.5	-0.000605
39.50833	-0.0006054
39.51667	-0.0006061
39.525	-0.0006067
39.53333	-0.0006073
39.54167	-0.0006082
39.55	-0.0006103
39.55833	-0.0006125
39.56667	-0.0006151
39.575	-0.0006175
39.58333	-0.0006205
39.59167	-0.000623
39.6	-0.000625
39.60833	-0.0006278
39.61667	-0.0006308
39.625	-0.000633
39.63333	-0.000635
39.64167	-0.0006379
39.65	-0.0006397
39.65833	-0.0006427
39.66667	-0.0006464
39.675	-0.0006504
39.68333	-0.0006545
39.69167	-0.0006591
39.7	-0.0006624
39.70833	-0.0006652
39.71667	-0.0006681
39.725	-0.0006712
39.73333	-0.0006744
39.74167	-0.0006779
39.75	-0.0006822
39.75833	-0.0006869
39.76667	-0.0006908
39.775	-0.0006945
39.78333	-0.0006976
39.79167	-0.0006997
39.8	-0.0007006
39.80833	-0.0007017
39.81667	-0.0007019
39.825	-0.0007038
39.83333	-0.0007063
39.84167	-0.0007091
39.85	-0.0007127
39.85833	-0.0007164
39.86667	-0.0007188
39.875	-0.0007206
39.88333	-0.0007229
39.89167	-0.0007241
39.9	-0.000726
39.90833	-0.0007281
39.91667	-0.0007291
39.925	-0.0007294
39.93333	-0.0007287
39.94167	-0.000727
39.95	-0.0007247
39.95833	-0.0007232
39.96667	-0.0007215
39.975	-0.0007203
39.98333	-0.0007194
39.99167	-0.0007182
40	-0.0007165
40.00833	-0.000715
40.01667	-0.0007139
40.025	-0.0007128
40.03333	-0.0007122
40.04167	-0.0007118
40.05	-0.0007107
40.05833	-0.0007093
40.06667	-0.000707
40.075	-0.0007049
40.08333	-0.000702
40.09167	-0.0006997
40.1	-0.0006975
40.10833	-0.0006967
40.11667	-0.0006952
40.125	-0.0006953
40.13333	-0.0006957
40.14167	-0.0006953
40.15	-0.0006936
40.15833	-0.0006928
40.16667	-0.0006906
40.175	-0.0006878
40.18333	-0.0006857
40.19167	-0.000684
40.2	-0.0006815
40.20833	-0.0006788
40.21667	-0.0006757
40.225	-0.0006726
40.23333	-0.0006695
40.24167	-0.0006666
40.25	-0.0006645
40.25833	-0.0006635
40.26667	-0.000662
40.275	-0.0006609
40.28333	-0.0006592
40.29167	-0.0006564
40.3	-0.0006523
40.30833	-0.0006484
40.31667	-0.0006441
40.325	-0.0006404
40.33333	-0.0006376
40.34167	-0.0006347
40.35	-0.0006324
40.35833	-0.0006301
40.36667	-0.000628
40.375	-0.0006251
40.38333	-0.0006228
40.39167	-0.0006204
40.4	-0.0006182
40.40833	-0.0006156
40.41667	-0.0006138
40.425	-0.0006117
40.43333	-0.0006087
40.44167	-0.0006061
40.45	-0.0006036
40.45833	-0.0006012
40.46667	-0.0005995
40.475	-0.0005986
40.48333	-0.000597
40.49167	-0.0005954
40.5	-0.0005933
40.50833	-0.0005906
40.51667	-0.0005884
40.525	-0.0005861
40.53333	-0.0005843
40.54167	-0.0005831
40.55	-0.0005821
40.55833	-0.0005801
40.56667	-0.0005783
40.575	-0.0005759
40.58333	-0.0005732
40.59167	-0.0005699
40.6	-0.0005673
40.60833	-0.0005647
40.61667	-0.0005619
40.625	-0.000558
40.63333	-0.0005537
40.64167	-0.0005477
40.65	-0.0005402
40.65833	-0.0005325
40.66667	-0.0005241
40.675	-0.0005153
40.68333	-0.0005066
40.69167	-0.0004977
40.7	-0.0004866
40.70833	-0.000475
40.71667	-0.0004623
40.725	-0.0004481
40.73333	-0.0004328
40.74167	-0.0004179
40.75	-0.0004013
40.75833	-0.0003837
40.76667	-0.0003648
40.775	-0.000345
40.78333	-0.0003235
40.79167	-0.0003019
40.8	-0.0002797
40.80833	-0.0002582
40.81667	-0.0002361
40.825	-0.0002138
40.83333	-0.0001908
40.84167	-0.0001668
40.85	-0.0001407
40.85833	-0.000114
40.86667	-8.69e-005
40.875	-5.93e-005
40.88333	-3.22e-005
40.89167	-6.5e-006
40.9	1.87e-005
40.90833	4.37e-005
40.91667	6.78e-005
40.925	9.23e-005
40.93333	0.0001172
40.94167	0.0001416
40.95	0.0001652
40.95833	0.000189
40.96667	0.0002111
40.975	0.000233
40.98333	0.0002546
40.99167	0.000276
41	0.0002953
41.00833	0.0003141
41.01667	0.0003306
41.025	0.0003455
41.03333	0.0003588
41.04167	0.0003725
41.05	0.0003854
41.05833	0.0003982
41.06667	0.0004106
41.075	0.0004222
41.08333	0.000432
41.09167	0.0004404
41.1	0.000448
41.10833	0.0004542
41.11667	0.00046
41.125	0.0004654
41.13333	0.0004712
41.14167	0.000477
41.15	0.0004822
41.15833	0.0004861
41.16667	0.0004889
41.175	0.0004902
41.18333	0.0004897
41.19167	0.0004886
41.2	0.0004871
41.20833	0.0004853
41.21667	0.0004827
41.225	0.0004795
41.23333	0.0004761
41.24167	0.0004725
41.25	0.0004682
41.25833	0.0004644
41.26667	0.0004609
41.275	0.0004572
41.28333	0.0004533
41.29167	0.0004494
41.3	0.0004441
41.30833	0.0004383
41.31667	0.0004312
41.325	0.0004233
41.33333	0.0004147
41.34167	0.0004059
41.35	0.0003969
41.35833	0.0003873
41.36667	0.0003775
41.375	0.0003665
41.38333	0.0003553
41.39167	0.0003431
41.4	0.0003312
41.40833	0.0003192
41.41667	0.0003079
41.425	0.0002967
41.43333	0.0002865
41.44167	0.0002761
41.45	0.0002653
41.45833	0.0002536
41.46667	0.0002414
41.475	0.0002281
41.48333	0.0002142
41.49167	0.000201
41.5	0.0001889
41.50833	0.0001769
41.51667	0.000165
41.525	0.0001542
41.53333	0.0001427
41.54167	0.0001307
41.55	0.0001197
41.55833	0.0001094
41.56667	9.86e-005
41.575	8.78e-005
41.58333	7.72e-005
41.59167	6.53e-005
41.6	5.33e-005
41.60833	4.11e-005
41.61667	3e-005
41.625	1.92e-005
41.63333	9.8e-006
41.64167	3e-007
41.65	-8.5e-006
41.65833	-1.88e-005
41.66667	-2.99e-005
41.675	-4.1e-005
41.68333	-5.23e-005
41.69167	-6.36e-005
41.7	-7.31e-005
41.70833	-8.17e-005
41.71667	-9.13e-005
41.725	-0.0001002
41.73333	-0.0001099
41.74167	-0.00012
41.75	-0.0001295
41.75833	-0.0001376
41.76667	-0.0001454
41.775	-0.0001515
41.78333	-0.0001576
41.79167	-0.0001646
41.8	-0.0001718
41.80833	-0.0001793
41.81667	-0.000188
41.825	-0.0001965
41.83333	-0.0002038
41.84167	-0.0002113
41.85	-0.0002193
41.85833	-0.0002265
41.86667	-0.0002342
41.875	-0.0002434
41.88333	-0.0002523
41.89167	-0.0002603
41.9	-0.0002685
41.90833	-0.0002767
41.91667	-0.0002833
41.925	-0.0002906
41.93333	-0.0002982
41.94167	-0.0003056
41.95	-0.0003123
41.95833	-0.0003198
41.96667	-0.0003268
41.975	-0.0003342
41.98333	-0.0003414
41.99167	-0.0003497
42	-0.0003575
42.00833	-0.0003648
42.01667	-0.0003709
42.025	-0.0003774
42.03333	-0.0003815
42.04167	-0.0003857
42.05	-0.0003897
42.05833	-0.0003936
42.06667	-0.0003963
42.075	-0.0004006
42.08333	-0.000404
42.09167	-0.0004068
42.1	-0.0004097
42.10833	-0.0004131
42.11667	-0.0004157
42.125	-0.0004185
42.13333	-0.0004214
42.14167	-0.0004238
42.15	-0.0004256
42.15833	-0.0004264
42.16667	-0.0004263
42.175	-0.0004261
42.18333	-0.0004252
42.19167	-0.0004244
42.2	-0.0004243
42.20833	-0.0004255
42.21667	-0.0004276
42.225	-0.0004301
42.23333	-0.0004322
42.24167	-0.0004348
42.25	-0.0004365
42.25833	-0.0004372
42.26667	-0.0004382
42.275	-0.0004399
42.28333	-0.0004417
42.29167	-0.0004438
42.3	-0.0004465
42.30833	-0.0004495
42.31667	-0.0004519
42.325	-0.0004532
42.33333	-0.0004549
42.34167	-0.0004568
42.35	-0.000459
42.35833	-0.000462
42.36667	-0.0004655
42.375	-0.0004688
42.38333	-0.000471
42.39167	-0.0004728
42.4	-0.000474
42.40833	-0.0004766
42.41667	-0.000479
42.425	-0.000482
42.43333	-0.0004847
42.44167	-0.0004873
42.45	-0.0004875
42.45833	-0.0004878
42.46667	-0.0004875
42.475	-0.0004874
42.48333	-0.0004872
42.49167	-0.0004883
42.5	-0.0004888
42.50833	-0.00049
42.51667	-0.0004908
42.525	-0.000491
42.53333	-0.0004907
42.54167	-0.0004906
42.55	-0.000489
42.55833	-0.0004875
42.56667	-0.0004861
42.575	-0.0004852
42.58333	-0.0004839
42.59167	-0.0004827
42.6	-0.0004823
42.60833	-0.0004813
42.61667	-0.0004806
42.625	-0.0004808
42.63333	-0.0004819
42.64167	-0.0004825
42.65	-0.000484
42.65833	-0.0004853
42.66667	-0.0004864
42.675	-0.0004871
42.68333	-0.0004877
42.69167	-0.0004884
42.7	-0.000489
42.70833	-0.00049
42.71667	-0.0004915
42.725	-0.0004941
42.73333	-0.0004966
42.74167	-0.0004999
42.75	-0.0005023
42.75833	-0.0005045
42.76667	-0.0005059
42.775	-0.0005074
42.78333	-0.0005081
42.79167	-0.0005093
42.8	-0.0005103
42.80833	-0.0005113
42.81667	-0.0005113
42.825	-0.0005115
42.83333	-0.0005109
42.84167	-0.0005096
42.85	-0.0005074
42.85833	-0.000505
42.86667	-0.0005019
42.875	-0.0004983
42.88333	-0.0004956
42.89167	-0.000493
42.9	-0.0004909
42.90833	-0.0004895
42.91667	-0.0004885
42.925	-0.0004875
42.93333	-0.0004874
42.94167	-0.0004874
42.95	-0.0004882
42.95833	-0.000489
42.96667	-0.0004902
42.975	-0.0004916
42.98333	-0.0004932
42.99167	-0.0004948
43	-0.0004978
43.00833	-0.000501
43.01667	-0.000504
43.025	-0.0005086
43.03333	-0.0005134
43.04167	-0.0005176
43.05	-0.0005229
43.05833	-0.00053
43.06667	-0.0005372
43.075	-0.0005459
43.08333	-0.0005557
43.09167	-0.0005662
43.1	-0.0005757
43.10833	-0.0005844
43.11667	-0.0005917
43.125	-0.000599
43.13333	-0.0006051
43.14167	-0.0006115
43.15	-0.0006188
43.15833	-0.0006261
43.16667	-0.0006326
43.175	-0.0006402
43.18333	-0.0006468
43.19167	-0.0006521
43.2	-0.0006574
43.20833	-0.0006622
43.21667	-0.0006656
43.225	-0.0006693
43.23333	-0.0006734
43.24167	-0.0006773
43.25	-0.0006809
43.25833	-0.0006839
43.26667	-0.0006868
43.275	-0.0006884
43.28333	-0.0006894
43.29167	-0.0006904
43.3	-0.0006907
43.30833	-0.0006898
43.31667	-0.0006883
43.325	-0.0006863
43.33333	-0.000684
43.34167	-0.0006827
43.35	-0.000682
43.35833	-0.0006825
43.36667	-0.0006816
43.375	-0.0006801
43.38333	-0.0006768
43.39167	-0.0006728
43.4	-0.0006682
43.40833	-0.0006658
43.41667	-0.0006642
43.425	-0.0006639
43.43333	-0.0006645
43.44167	-0.0006647
43.45	-0.0006636
43.45833	-0.0006625
43.46667	-0.0006606
43.475	-0.0006586
43.48333	-0.0006575
43.49167	-0.0006567
43.5	-0.0006562
43.50833	-0.0006565
43.51667	-0.0006555
43.525	-0.0006536
43.53333	-0.000651
43.54167	-0.0006476
43.55	-0.0006434
43.55833	-0.0006406
43.56667	-0.000639
43.575	-0.0006382
43.58333	-0.0006382
43.59167	-0.0006382
43.6	-0.0006377
43.60833	-0.0006359
43.61667	-0.0006335
43.625	-0.0006302
43.63333	-0.0006267
43.64167	-0.0006227
43.65	-0.0006186
43.65833	-0.000615
43.66667	-0.0006118
43.675	-0.0006091
43.68333	-0.0006066
43.69167	-0.0006049
43.7	-0.0006031
43.70833	-0.0006013
43.71667	-0.0006003
43.725	-0.0005999
43.73333	-0.0006003
43.74167	-0.0006016
43.75	-0.0006041
43.75833	-0.0006073
43.76667	-0.000611
43.775	-0.0006149
43.78333	-0.0006189
43.79167	-0.000623
43.8	-0.0006271
43.80833	-0.0006315
43.81667	-0.0006365
43.825	-0.0006416
43.83333	-0.0006463
43.84167	-0.0006512
43.85	-0.0006565
43.85833	-0.0006618
43.86667	-0.0006684
43.875	-0.0006754
43.88333	-0.0006824
43.89167	-0.000689
43.9	-0.0006953
43.90833	-0.0006995
43.91667	-0.0007036
43.925	-0.0007075
43.93333	-0.0007109
43.94167	-0.0007135
43.95	-0.0007167
43.95833	-0.0007187
43.96667	-0.0007194
43.975	-0.0007197
43.98333	-0.0007196
43.99167	-0.0007185
44	-0.0007177
44.00833	-0.0007162
44.01667	-0.0007141
44.025	-0.0007117
44.03333	-0.0007092
44.04167	-0.0007063
44.05	-0.0007043
44.05833	-0.0007025
44.06667	-0.0007008
44.075	-0.0006992
44.08333	-0.0006968
44.09167	-0.0006944
44.1	-0.0006916
44.10833	-0.0006892
44.11667	-0.0006869
44.125	-0.0006865
44.13333	-0.0006865
44.14167	-0.0006874
44.15	-0.0006878
44.15833	-0.0006881
44.16667	-0.0006878
44.175	-0.0006876
44.18333	-0.0006869
44.19167	-0.0006873
44.2	-0.0006886
44.20833	-0.0006904
44.21667	-0.0006918
44.225	-0.0006933
44.23333	-0.0006948
44.24167	-0.0006951
44.25	-0.000695
44.25833	-0.0006953
44.26667	-0.000695
44.275	-0.0006935
44.28333	-0.0006923
44.29167	-0.0006906
44.3	-0.0006881
44.30833	-0.000686
44.31667	-0.0006838
44.325	-0.0006812
44.33333	-0.0006789
44.34167	-0.0006762
44.35	-0.0006732
44.35833	-0.0006704
44.36667	-0.0006673
44.375	-0.0006631
44.38333	-0.000659
44.39167	-0.0006558
44.4	-0.0006531
44.40833	-0.0006514
44.41667	-0.0006516
44.425	-0.0006526
44.43333	-0.0006531
44.44167	-0.0006543
44.45	-0.0006548
44.45833	-0.0006549
44.46667	-0.0006548
44.475	-0.0006549
44.48333	-0.000655
44.49167	-0.0006563
44.5	-0.0006578
44.50833	-0.0006601
44.51667	-0.0006625
44.525	-0.0006648
44.53333	-0.0006664
44.54167	-0.0006684
44.55	-0.00067
44.55833	-0.0006724
44.56667	-0.0006752
44.575	-0.0006779
44.58333	-0.0006804
44.59167	-0.0006835
44.6	-0.0006861
44.60833	-0.0006891
44.61667	-0.0006926
44.625	-0.000696
44.63333	-0.0006989
44.64167	-0.0007018
44.65	-0.0007032
44.65833	-0.0007038
44.66667	-0.0007043
44.675	-0.0007041
44.68333	-0.000704
44.69167	-0.000705
44.7	-0.0007059
44.70833	-0.0007065
44.71667	-0.0007072
44.725	-0.0007078
44.73333	-0.0007076
44.74167	-0.0007077
44.75	-0.0007073
44.75833	-0.0007073
44.76667	-0.0007064
44.775	-0.0007055
44.78333	-0.0007038
44.79167	-0.0007029
44.8	-0.0007013
44.80833	-0.0006999
44.81667	-0.0006985
44.825	-0.0006966
44.83333	-0.0006943
44.84167	-0.0006921
44.85	-0.0006905
44.85833	-0.0006887
44.86667	-0.0006881
44.875	-0.0006863
44.88333	-0.0006843
44.89167	-0.000681
44.9	-0.0006783
44.90833	-0.0006745
44.91667	-0.0006723
44.925	-0.0006706
44.93333	-0.0006691
44.94167	-0.0006673
44.95	-0.000666
44.95833	-0.0006637
44.96667	-0.000661
44.975	-0.0006591
44.98333	-0.0006575
44.99167	-0.0006557
45	-0.0006549
