# Supplementary material for: Physicochemical quality assessment of four asparaginases
Source: PLoS One. 2025 Jun 16;20(6):e0326106. doi: 10.1371/journal.pone.0326106 (PMC12169553; doi:10.1371/journal.pone.0326106)
Supplement: S3 Fig — (ZIP) [file pone.0326106.s003.zip › S3 Fig3 Raw Data RP-HPLC_L-Aspase.arw]

X-Axis (left): Time in min
Y-Axis (right): Absorption in AU

20	0.0013128
20.00833	0.0013116
20.01667	0.0013102
20.025	0.0013082
20.03333	0.0013071
20.04167	0.0013059
20.05	0.0013046
20.05833	0.0013036
20.06667	0.0013027
20.075	0.0013013
20.08333	0.0013011
20.09167	0.0013014
20.1	0.0013015
20.10833	0.001302
20.11667	0.0013023
20.125	0.0013021
20.13333	0.001302
20.14167	0.0013023
20.15	0.0013026
20.15833	0.001303
20.16667	0.0013036
20.175	0.0013042
20.18333	0.0013043
20.19167	0.0013049
20.2	0.0013061
20.20833	0.0013078
20.21667	0.0013098
20.225	0.0013131
20.23333	0.001316
20.24167	0.0013188
20.25	0.0013214
20.25833	0.0013238
20.26667	0.0013256
20.275	0.0013272
20.28333	0.0013286
20.29167	0.0013294
20.3	0.0013289
20.30833	0.0013276
20.31667	0.0013259
20.325	0.0013244
20.33333	0.0013233
20.34167	0.0013237
20.35	0.0013244
20.35833	0.0013247
20.36667	0.0013238
20.375	0.0013216
20.38333	0.0013183
20.39167	0.0013148
20.4	0.0013117
20.40833	0.0013086
20.41667	0.0013064
20.425	0.0013048
20.43333	0.001303
20.44167	0.0013005
20.45	0.001298
20.45833	0.0012951
20.46667	0.0012913
20.475	0.0012878
20.48333	0.0012852
20.49167	0.0012841
20.5	0.0012834
20.50833	0.0012837
20.51667	0.0012838
20.525	0.001284
20.53333	0.0012825
20.54167	0.0012812
20.55	0.0012799
20.55833	0.0012789
20.56667	0.001278
20.575	0.0012777
20.58333	0.0012772
20.59167	0.0012765
20.6	0.0012754
20.60833	0.0012736
20.61667	0.0012719
20.625	0.00127
20.63333	0.0012674
20.64167	0.0012644
20.65	0.0012619
20.65833	0.0012585
20.66667	0.0012552
20.675	0.0012524
20.68333	0.0012492
20.69167	0.0012454
20.7	0.0012417
20.70833	0.0012372
20.71667	0.0012325
20.725	0.0012277
20.73333	0.0012224
20.74167	0.0012173
20.75	0.0012121
20.75833	0.0012063
20.76667	0.0012008
20.775	0.0011953
20.78333	0.0011888
20.79167	0.0011816
20.8	0.0011744
20.80833	0.0011659
20.81667	0.0011572
20.825	0.0011492
20.83333	0.001142
20.84167	0.0011346
20.85	0.0011284
20.85833	0.0011228
20.86667	0.0011175
20.875	0.0011125
20.88333	0.0011085
20.89167	0.0011045
20.9	0.001101
20.90833	0.0010978
20.91667	0.0010944
20.925	0.0010915
20.93333	0.0010888
20.94167	0.0010863
20.95	0.0010835
20.95833	0.0010815
20.96667	0.0010799
20.975	0.001079
20.98333	0.0010792
20.99167	0.0010811
21	0.0010836
21.00833	0.0010862
21.01667	0.0010892
21.025	0.0010918
21.03333	0.0010943
21.04167	0.0010973
21.05	0.0011007
21.05833	0.0011054
21.06667	0.0011111
21.075	0.0011166
21.08333	0.0011218
21.09167	0.0011271
21.1	0.0011313
21.10833	0.0011351
21.11667	0.0011399
21.125	0.0011448
21.13333	0.0011504
21.14167	0.0011563
21.15	0.0011628
21.15833	0.0011677
21.16667	0.0011731
21.175	0.0011772
21.18333	0.0011806
21.19167	0.0011829
21.2	0.0011861
21.20833	0.0011879
21.21667	0.0011901
21.225	0.0011918
21.23333	0.0011923
21.24167	0.0011912
21.25	0.0011902
21.25833	0.0011878
21.26667	0.0011856
21.275	0.0011847
21.28333	0.001184
21.29167	0.0011828
21.3	0.0011821
21.30833	0.0011806
21.31667	0.0011783
21.325	0.0011764
21.33333	0.0011743
21.34167	0.0011724
21.35	0.0011703
21.35833	0.0011684
21.36667	0.0011656
21.375	0.0011636
21.38333	0.0011609
21.39167	0.001158
21.4	0.0011557
21.40833	0.0011539
21.41667	0.0011528
21.425	0.0011525
21.43333	0.0011532
21.44167	0.0011533
21.45	0.0011536
21.45833	0.0011524
21.46667	0.0011508
21.475	0.001149
21.48333	0.0011474
21.49167	0.0011459
21.5	0.0011452
21.50833	0.0011451
21.51667	0.0011457
21.525	0.0011469
21.53333	0.0011476
21.54167	0.0011487
21.55	0.0011492
21.55833	0.0011494
21.56667	0.0011496
21.575	0.0011507
21.58333	0.0011515
21.59167	0.0011531
21.6	0.0011543
21.60833	0.0011554
21.61667	0.0011559
21.625	0.0011565
21.63333	0.0011562
21.64167	0.0011559
21.65	0.0011553
21.65833	0.0011554
21.66667	0.0011554
21.675	0.0011561
21.68333	0.0011576
21.69167	0.0011595
21.7	0.0011607
21.70833	0.0011626
21.71667	0.0011637
21.725	0.0011647
21.73333	0.0011649
21.74167	0.0011651
21.75	0.0011644
21.75833	0.0011647
21.76667	0.0011648
21.775	0.001166
21.78333	0.0011672
21.79167	0.0011697
21.8	0.0011707
21.80833	0.0011715
21.81667	0.0011716
21.825	0.0011725
21.83333	0.0011724
21.84167	0.0011729
21.85	0.001173
21.85833	0.0011723
21.86667	0.0011704
21.875	0.0011684
21.88333	0.0011657
21.89167	0.0011633
21.9	0.001162
21.90833	0.0011607
21.91667	0.0011591
21.925	0.0011577
21.93333	0.0011556
21.94167	0.0011524
21.95	0.0011489
21.95833	0.0011454
21.96667	0.0011409
21.975	0.0011365
21.98333	0.0011321
21.99167	0.0011274
22	0.0011227
22.00833	0.0011185
22.01667	0.0011143
22.025	0.0011096
22.03333	0.0011048
22.04167	0.0010994
22.05	0.001094
22.05833	0.0010886
22.06667	0.0010831
22.075	0.0010781
22.08333	0.0010734
22.09167	0.0010682
22.1	0.0010622
22.10833	0.0010568
22.11667	0.001051
22.125	0.0010461
22.13333	0.0010421
22.14167	0.0010396
22.15	0.0010368
22.15833	0.0010353
22.16667	0.0010327
22.175	0.0010296
22.18333	0.0010265
22.19167	0.001025
22.2	0.0010229
22.20833	0.0010229
22.21667	0.0010241
22.225	0.0010262
22.23333	0.001028
22.24167	0.0010305
22.25	0.0010326
22.25833	0.0010344
22.26667	0.001036
22.275	0.0010375
22.28333	0.0010397
22.29167	0.0010424
22.3	0.0010458
22.30833	0.001051
22.31667	0.0010572
22.325	0.0010638
22.33333	0.0010712
22.34167	0.001079
22.35	0.001086
22.35833	0.0010929
22.36667	0.0011
22.375	0.0011073
22.38333	0.0011151
22.39167	0.0011239
22.4	0.0011336
22.40833	0.0011432
22.41667	0.001153
22.425	0.0011624
22.43333	0.0011717
22.44167	0.0011812
22.45	0.001191
22.45833	0.0012001
22.46667	0.0012101
22.475	0.0012196
22.48333	0.0012288
22.49167	0.0012377
22.5	0.0012471
22.50833	0.0012553
22.51667	0.0012633
22.525	0.00127
22.53333	0.001276
22.54167	0.0012806
22.55	0.001285
22.55833	0.0012884
22.56667	0.0012921
22.575	0.0012953
22.58333	0.0012977
22.59167	0.0012999
22.6	0.0013019
22.60833	0.0013034
22.61667	0.0013047
22.625	0.0013067
22.63333	0.0013083
22.64167	0.0013093
22.65	0.001309
22.65833	0.0013077
22.66667	0.001305
22.675	0.0013012
22.68333	0.0012968
22.69167	0.0012935
22.7	0.0012899
22.70833	0.0012864
22.71667	0.0012836
22.725	0.0012815
22.73333	0.0012793
22.74167	0.0012773
22.75	0.0012766
22.75833	0.0012766
22.76667	0.0012764
22.775	0.0012766
22.78333	0.0012778
22.79167	0.0012788
22.8	0.0012796
22.80833	0.0012812
22.81667	0.0012827
22.825	0.001285
22.83333	0.0012876
22.84167	0.0012903
22.85	0.0012929
22.85833	0.0012954
22.86667	0.0012969
22.875	0.0012984
22.88333	0.0013
22.89167	0.0013019
22.9	0.0013052
22.90833	0.0013088
22.91667	0.0013136
22.925	0.0013185
22.93333	0.0013225
22.94167	0.0013247
22.95	0.0013258
22.95833	0.0013249
22.96667	0.0013225
22.975	0.0013206
22.98333	0.0013193
22.99167	0.0013184
23	0.0013179
23.00833	0.0013186
23.01667	0.0013186
23.025	0.0013185
23.03333	0.0013185
23.04167	0.0013189
23.05	0.0013186
23.05833	0.0013188
23.06667	0.0013189
23.075	0.0013191
23.08333	0.0013182
23.09167	0.0013174
23.1	0.0013161
23.10833	0.0013143
23.11667	0.0013116
23.125	0.0013103
23.13333	0.0013085
23.14167	0.0013076
23.15	0.0013074
23.15833	0.0013083
23.16667	0.001309
23.175	0.0013106
23.18333	0.0013117
23.19167	0.0013134
23.2	0.0013157
23.20833	0.0013192
23.21667	0.0013236
23.225	0.0013301
23.23333	0.0013367
23.24167	0.0013431
23.25	0.0013489
23.25833	0.0013539
23.26667	0.0013577
23.275	0.0013613
23.28333	0.001365
23.29167	0.0013691
23.3	0.001373
23.30833	0.0013769
23.31667	0.0013813
23.325	0.0013861
23.33333	0.0013915
23.34167	0.0013974
23.35	0.001404
23.35833	0.0014099
23.36667	0.0014153
23.375	0.00142
23.38333	0.001424
23.39167	0.0014273
23.4	0.0014305
23.40833	0.0014331
23.41667	0.0014348
23.425	0.001436
23.43333	0.0014368
23.44167	0.0014371
23.45	0.0014365
23.45833	0.0014354
23.46667	0.0014345
23.475	0.001433
23.48333	0.0014307
23.49167	0.0014286
23.5	0.0014265
23.50833	0.001423
23.51667	0.0014195
23.525	0.0014154
23.53333	0.0014107
23.54167	0.001406
23.55	0.0014007
23.55833	0.0013944
23.56667	0.0013877
23.575	0.0013808
23.58333	0.001373
23.59167	0.0013657
23.6	0.0013588
23.60833	0.0013529
23.61667	0.0013469
23.625	0.001341
23.63333	0.0013349
23.64167	0.001329
23.65	0.0013228
23.65833	0.0013158
23.66667	0.0013087
23.675	0.0013019
23.68333	0.0012941
23.69167	0.0012853
23.7	0.001277
23.70833	0.0012685
23.71667	0.0012592
23.725	0.0012499
23.73333	0.0012411
23.74167	0.0012319
23.75	0.0012223
23.75833	0.0012133
23.76667	0.0012044
23.775	0.0011959
23.78333	0.0011877
23.79167	0.0011794
23.8	0.0011707
23.80833	0.001162
23.81667	0.0011524
23.825	0.0011428
23.83333	0.0011336
23.84167	0.0011259
23.85	0.0011183
23.85833	0.0011115
23.86667	0.001105
23.875	0.0010991
23.88333	0.0010924
23.89167	0.0010867
23.9	0.0010821
23.90833	0.0010783
23.91667	0.0010749
23.925	0.0010725
23.93333	0.0010711
23.94167	0.0010703
23.95	0.0010703
23.95833	0.0010709
23.96667	0.0010727
23.975	0.0010749
23.98333	0.0010771
23.99167	0.00108
24	0.0010837
24.00833	0.0010864
24.01667	0.0010899
24.025	0.0010932
24.03333	0.0010957
24.04167	0.0010974
24.05	0.0010998
24.05833	0.0011015
24.06667	0.0011037
24.075	0.0011063
24.08333	0.0011084
24.09167	0.0011106
24.1	0.0011125
24.10833	0.0011135
24.11667	0.001114
24.125	0.0011144
24.13333	0.001113
24.14167	0.0011106
24.15	0.0011082
24.15833	0.0011047
24.16667	0.0011008
24.175	0.0010975
24.18333	0.0010949
24.19167	0.0010918
24.2	0.0010888
24.20833	0.0010851
24.21667	0.0010808
24.225	0.0010759
24.23333	0.0010711
24.24167	0.001066
24.25	0.0010616
24.25833	0.001057
24.26667	0.0010514
24.275	0.0010455
24.28333	0.0010399
24.29167	0.0010335
24.3	0.001028
24.30833	0.0010226
24.31667	0.0010178
24.325	0.001013
24.33333	0.0010086
24.34167	0.0010034
24.35	0.0009992
24.35833	0.0009949
24.36667	0.0009904
24.375	0.0009862999
24.38333	0.0009835
24.39167	0.0009807
24.4	0.0009785
24.40833	0.0009764
24.41667	0.0009749
24.425	0.0009724
24.43333	0.0009698
24.44167	0.000967
24.45	0.0009645
24.45833	0.0009616
24.46667	0.00096
24.475	0.0009593
24.48333	0.0009599
24.49167	0.0009614
24.5	0.0009636
24.50833	0.0009663
24.51667	0.0009685
24.525	0.0009697
24.53333	0.0009705
24.54167	0.0009714
24.55	0.0009713
24.55833	0.0009715
24.56667	0.0009724
24.575	0.0009723
24.58333	0.0009718
24.59167	0.0009711
24.6	0.0009698
24.60833	0.0009674
24.61667	0.000966
24.625	0.0009637
24.63333	0.0009615
24.64167	0.0009591
24.65	0.0009563
24.65833	0.0009522
24.66667	0.0009487
24.675	0.0009448
24.68333	0.0009409
24.69167	0.0009376
24.7	0.0009348
24.70833	0.0009322
24.71667	0.0009295
24.725	0.0009272
24.73333	0.0009244
24.74167	0.0009212
24.75	0.0009181
24.75833	0.0009151
24.76667	0.0009123
24.775	0.0009095
24.78333	0.0009075
24.79167	0.0009056
24.8	0.0009046
24.80833	0.0009043
24.81667	0.0009055
24.825	0.0009077
24.83333	0.0009106
24.84167	0.0009131
24.85	0.0009159
24.85833	0.0009188
24.86667	0.0009217
24.875	0.0009249
24.88333	0.0009292
24.89167	0.0009336
24.9	0.000938
24.90833	0.000942
24.91667	0.0009467
24.925	0.0009505
24.93333	0.0009541
24.94167	0.0009574
24.95	0.000961
24.95833	0.0009637
24.96667	0.0009663
24.975	0.0009688
24.98333	0.000971
24.99167	0.0009727
25	0.0009747
25.00833	0.0009775
25.01667	0.00098
25.025	0.0009824
25.03333	0.0009845
25.04167	0.0009861001
25.05	0.0009858001
25.05833	0.0009851001
25.06667	0.0009843
25.075	0.0009831
25.08333	0.0009813
25.09167	0.0009797
25.1	0.0009773
25.10833	0.0009737
25.11667	0.0009701
25.125	0.0009657
25.13333	0.0009605
25.14167	0.0009553
25.15	0.0009498
25.15833	0.0009422
25.16667	0.0009352
25.175	0.0009284
25.18333	0.0009212
25.19167	0.0009147
25.2	0.00091
25.20833	0.0009044
25.21667	0.0008975
25.225	0.0008903
25.23333	0.0008817
25.24167	0.0008717
25.25	0.0008616
25.25833	0.0008535
25.26667	0.0008454
25.275	0.0008384
25.28333	0.0008323
25.29167	0.000827
25.3	0.0008216
25.30833	0.0008177
25.31667	0.0008144
25.325	0.0008112
25.33333	0.0008088
25.34167	0.0008059
25.35	0.000803
25.35833	0.0008006
25.36667	0.0007987
25.375	0.0007966
25.38333	0.0007963
25.39167	0.0007966
25.4	0.000797
25.40833	0.0007978
25.41667	0.0007997
25.425	0.0008009
25.43333	0.0008016
25.44167	0.0008025
25.45	0.0008037
25.45833	0.0008045
25.46667	0.0008057
25.475	0.0008082
25.48333	0.0008104
25.49167	0.0008116
25.5	0.0008128
25.50833	0.000814
25.51667	0.0008142
25.525	0.0008149
25.53333	0.0008167
25.54167	0.0008187
25.55	0.00082
25.55833	0.0008216
25.56667	0.0008226
25.575	0.000823
25.58333	0.0008234
25.59167	0.0008243
25.6	0.0008246
25.60833	0.0008255
25.61667	0.0008259
25.625	0.0008257
25.63333	0.0008256
25.64167	0.000826
25.65	0.0008265
25.65833	0.000827
25.66667	0.0008278
25.675	0.0008275
25.68333	0.0008267
25.69167	0.0008248
25.7	0.0008223
25.70833	0.0008195
25.71667	0.0008177
25.725	0.0008165
25.73333	0.0008159
25.74167	0.0008169
25.75	0.0008186
25.75833	0.0008208
25.76667	0.0008235
25.775	0.0008273
25.78333	0.0008306
25.79167	0.0008342
25.8	0.0008364
25.80833	0.0008382
25.81667	0.0008389
25.825	0.0008402
25.83333	0.0008411
25.84167	0.0008431
25.85	0.0008452
25.85833	0.0008471
25.86667	0.0008486
25.875	0.0008499
25.88333	0.0008511
25.89167	0.0008521
25.9	0.000854
25.90833	0.000856
25.91667	0.0008579
25.925	0.000859
25.93333	0.0008597
25.94167	0.0008592
25.95	0.0008573
25.95833	0.0008545
25.96667	0.0008512
25.975	0.0008472
25.98333	0.0008428
25.99167	0.0008387
26	0.0008336
26.00833	0.0008275
26.01667	0.0008209
26.025	0.0008131
26.03333	0.0008054
26.04167	0.0007982
26.05	0.0007919
26.05833	0.0007856
26.06667	0.0007803
26.075	0.0007745
26.08333	0.0007684
26.09167	0.000762
26.1	0.0007559
26.10833	0.0007495
26.11667	0.0007436
26.125	0.0007383
26.13333	0.0007334
26.14167	0.0007289
26.15	0.0007249
26.15833	0.0007213
26.16667	0.0007181
26.175	0.0007156
26.18333	0.0007134
26.19167	0.000712
26.2	0.0007114
26.20833	0.0007117
26.21667	0.0007127
26.225	0.0007145
26.23333	0.0007167
26.24167	0.0007185
26.25	0.0007204
26.25833	0.0007221
26.26667	0.0007235
26.275	0.000725
26.28333	0.000727
26.29167	0.0007298
26.3	0.0007329
26.30833	0.0007373
26.31667	0.0007418
26.325	0.0007467
26.33333	0.0007511
26.34167	0.0007557
26.35	0.0007591
26.35833	0.000763
26.36667	0.000766
26.375	0.0007691
26.38333	0.0007722
26.39167	0.0007762
26.4	0.0007797
26.40833	0.0007841
26.41667	0.0007886
26.425	0.0007927
26.43333	0.0007957
26.44167	0.0007985
26.45	0.0007996
26.45833	0.0007999
26.46667	0.0007997
26.475	0.0007994
26.48333	0.0007991
26.49167	0.0007992
26.5	0.0007997
26.50833	0.0007999
26.51667	0.0007998
26.525	0.0007986
26.53333	0.0007975
26.54167	0.0007957
26.55	0.0007938
26.55833	0.0007917
26.56667	0.0007909
26.575	0.0007897
26.58333	0.0007882
26.59167	0.0007864
26.6	0.0007839
26.60833	0.00078
26.61667	0.0007754
26.625	0.0007706
26.63333	0.000766
26.64167	0.0007618
26.65	0.0007574
26.65833	0.0007537
26.66667	0.0007507
26.675	0.0007478
26.68333	0.0007448
26.69167	0.0007431
26.7	0.0007414
26.70833	0.0007396
26.71667	0.0007376
26.725	0.0007364
26.73333	0.0007349
26.74167	0.0007339
26.75	0.0007334
26.75833	0.0007334
26.76667	0.0007339
26.775	0.0007352
26.78333	0.0007367
26.79167	0.0007377
26.8	0.0007392
26.80833	0.0007396
26.81667	0.0007392
26.825	0.0007389
26.83333	0.0007389
26.84167	0.0007387
26.85	0.0007396
26.85833	0.0007413
26.86667	0.0007427
26.875	0.0007445
26.88333	0.0007468
26.89167	0.0007491
26.9	0.0007515
26.90833	0.0007542
26.91667	0.0007572
26.925	0.0007596
26.93333	0.0007613
26.94167	0.0007629
26.95	0.0007647
26.95833	0.0007665
26.96667	0.0007697
26.975	0.0007735
26.98333	0.0007773
26.99167	0.0007804
27	0.0007829
27.00833	0.0007838
27.01667	0.0007846
27.025	0.0007852
27.03333	0.000786
27.04167	0.0007867
27.05	0.0007872
27.05833	0.0007871
27.06667	0.000787
27.075	0.0007871
27.08333	0.0007873
27.09167	0.0007876
27.1	0.000788
27.10833	0.0007871
27.11667	0.0007863
27.125	0.0007851
27.13333	0.0007834
27.14167	0.0007813
27.15	0.0007797
27.15833	0.000777
27.16667	0.0007745
27.175	0.0007721
27.18333	0.0007697
27.19167	0.0007677
27.2	0.0007649
27.20833	0.0007607
27.21667	0.000756
27.225	0.0007502
27.23333	0.0007429
27.24167	0.000736
27.25	0.0007297
27.25833	0.0007228
27.26667	0.0007166
27.275	0.000711
27.28333	0.0007064
27.29167	0.0007026
27.3	0.0007
27.30833	0.0006977
27.31667	0.0006957
27.325	0.0006936
27.33333	0.0006905
27.34167	0.0006885
27.35	0.0006868
27.35833	0.0006861
27.36667	0.0006869
27.375	0.0006895
27.38333	0.0006915
27.39167	0.0006951
27.4	0.0006994
27.40833	0.0007026
27.41667	0.0007064
27.425	0.0007105
27.43333	0.000714
27.44167	0.0007176
27.45	0.000723
27.45833	0.0007284
27.46667	0.0007338
27.475	0.0007399
27.48333	0.0007456
27.49167	0.0007495
27.5	0.0007531
27.50833	0.0007573
27.51667	0.0007604
27.525	0.0007631
27.53333	0.0007664
27.54167	0.0007691
27.55	0.0007705
27.55833	0.000772
27.56667	0.0007738
27.575	0.0007754
27.58333	0.0007765
27.59167	0.000777
27.6	0.0007763
27.60833	0.0007745
27.61667	0.0007712
27.625	0.0007672
27.63333	0.000764
27.64167	0.0007611
27.65	0.000758
27.65833	0.0007553
27.66667	0.0007522
27.675	0.0007484
27.68333	0.0007443
27.69167	0.0007407
27.7	0.0007375
27.70833	0.0007356
27.71667	0.0007336
27.725	0.0007326
27.73333	0.0007308
27.74167	0.0007294
27.75	0.000728
27.75833	0.0007273
27.76667	0.000726
27.775	0.0007264
27.78333	0.0007271
27.79167	0.0007276
27.8	0.0007288
27.80833	0.0007311
27.81667	0.0007331
27.825	0.0007352
27.83333	0.0007377
27.84167	0.0007397
27.85	0.0007409
27.85833	0.0007416
27.86667	0.0007417
27.875	0.0007415
27.88333	0.0007406
27.89167	0.0007404
27.9	0.0007406
27.90833	0.0007414
27.91667	0.0007424
27.925	0.0007444
27.93333	0.0007461
27.94167	0.0007476
27.95	0.0007492
27.95833	0.0007506
27.96667	0.0007519
27.975	0.0007529
27.98333	0.000754
27.99167	0.0007551
28	0.0007568
28.00833	0.0007572
28.01667	0.0007577
28.025	0.0007574
28.03333	0.0007569
28.04167	0.0007554
28.05	0.0007548
28.05833	0.0007547
28.06667	0.000755
28.075	0.0007551
28.08333	0.0007561
28.09167	0.0007574
28.1	0.0007584
28.10833	0.0007599
28.11667	0.0007621
28.125	0.0007643
28.13333	0.0007665
28.14167	0.0007691
28.15	0.0007715
28.15833	0.0007741
28.16667	0.000777
28.175	0.0007807
28.18333	0.0007837
28.19167	0.0007867
28.2	0.000789
28.20833	0.0007904
28.21667	0.0007903
28.225	0.0007912
28.23333	0.0007916
28.24167	0.0007919
28.25	0.0007923
28.25833	0.0007935
28.26667	0.0007935
28.275	0.0007945
28.28333	0.0007962
28.29167	0.0007993
28.3	0.0008028
28.30833	0.0008083
28.31667	0.0008143
28.325	0.0008204
28.33333	0.0008263
28.34167	0.0008325
28.35	0.0008379
28.35833	0.0008426
28.36667	0.0008476
28.375	0.0008518
28.38333	0.0008552
28.39167	0.0008574
28.4	0.0008588
28.40833	0.0008588
28.41667	0.0008579
28.425	0.0008552
28.43333	0.0008517
28.44167	0.0008463
28.45	0.0008391
28.45833	0.0008298
28.46667	0.000819
28.475	0.000807
28.48333	0.0007946
28.49167	0.0007814
28.5	0.0007676
28.50833	0.0007537
28.51667	0.0007387
28.525	0.0007241
28.53333	0.0007106
28.54167	0.0006989
28.55	0.0006887
28.55833	0.0006808
28.56667	0.0006732
28.575	0.0006658
28.58333	0.0006582
28.59167	0.0006504
28.6	0.0006434
28.60833	0.0006374
28.61667	0.0006327
28.625	0.0006301
28.63333	0.0006288
28.64167	0.0006276
28.65	0.000628
28.65833	0.0006293
28.66667	0.0006303
28.675	0.0006317
28.68333	0.0006345
28.69167	0.0006377
28.7	0.0006411
28.70833	0.0006461
28.71667	0.0006529
28.725	0.0006611
28.73333	0.0006703
28.74167	0.0006821
28.75	0.0006951
28.75833	0.0007099
28.76667	0.0007262
28.775	0.0007442
28.78333	0.0007641
28.79167	0.0007865
28.8	0.0008105
28.80833	0.0008374
28.81667	0.0008684
28.825	0.0009033
28.83333	0.0009427
28.84167	0.0009882
28.85	0.0010397
28.85833	0.0010971
28.86667	0.0011627
28.875	0.0012368
28.88333	0.0013217
28.89167	0.0014186
28.9	0.0015298
28.90833	0.0016567
28.91667	0.0018019
28.925	0.0019674
28.93333	0.0021567
28.94167	0.002373
28.95	0.0026191
28.95833	0.002898
28.96667	0.0032129
28.975	0.0035661
28.98333	0.0039606
28.99167	0.0044002
29	0.0048874
29.00833	0.0054245
29.01667	0.0060155
29.025	0.0066627
29.03333	0.0073693
29.04167	0.0081399
29.05	0.0089798
29.05833	0.0098955
29.06667	0.0108957
29.075	0.0119915
29.08333	0.0131999
29.09167	0.014542
29.1	0.0160484
29.10833	0.017758
29.11667	0.019722
29.125	0.0220019
29.13333	0.0246747
29.14167	0.0278274
29.15	0.0315666
29.15833	0.0360149
29.16667	0.0413116
29.175	0.0476111
29.18333	0.055086
29.19167	0.0639112
29.2	0.0742644
29.20833	0.0863121
29.21667	0.1002016
29.225	0.1160643
29.23333	0.1339979
29.24167	0.1540544
29.25	0.1762451
29.25833	0.200522
29.26667	0.2267497
29.275	0.2547217
29.28333	0.2841424
29.29167	0.3146449
29.3	0.3458101
29.30833	0.3771725
29.31667	0.408233
29.325	0.4385046
29.33333	0.4674854
29.34167	0.4946743
29.35	0.5196097
29.35833	0.5418768
29.36667	0.5611154
29.375	0.5770421
29.38333	0.5894624
29.39167	0.5982593
29.4	0.6033974
29.40833	0.6048976
29.41667	0.6028532
29.425	0.5974171
29.43333	0.5887918
29.44167	0.5772037
29.45	0.5629339
29.45833	0.5462778
29.46667	0.5275321
29.475	0.5070056
29.48333	0.4850251
29.49167	0.461899
29.5	0.4379401
29.50833	0.4134418
29.51667	0.388676
29.525	0.3638933
29.53333	0.3393152
29.54167	0.3151214
29.55	0.291493
29.55833	0.2685831
29.56667	0.2465243
29.575	0.2254298
29.58333	0.2053907
29.59167	0.1864692
29.6	0.1687065
29.60833	0.1521115
29.61667	0.1366823
29.625	0.1224139
29.63333	0.1092818
29.64167	0.0972574
29.65	0.0863074
29.65833	0.0763853
29.66667	0.0674368
29.675	0.0594025
29.68333	0.0522148
29.69167	0.0458099
29.7	0.0401272
29.70833	0.0351038
29.71667	0.0306825
29.725	0.0268088
29.73333	0.0234274
29.74167	0.0204857
29.75	0.0179346
29.75833	0.0157264
29.76667	0.0138194
29.775	0.0121769
29.78333	0.0107646
29.79167	0.0095524
29.8	0.0085147
29.80833	0.0076278
29.81667	0.00687
29.825	0.0062228
29.83333	0.0056706
29.84167	0.0051974
29.85	0.0047914
29.85833	0.0044417
29.86667	0.0041395
29.875	0.0038769
29.88333	0.0036497
29.89167	0.0034519
29.9	0.0032788
29.90833	0.0031265
29.91667	0.0029922
29.925	0.0028712
29.93333	0.0027619
29.94167	0.0026632
29.95	0.0025739
29.95833	0.0024928
29.96667	0.0024201
29.975	0.0023542
29.98333	0.0022938
29.99167	0.0022379
30	0.0021858
30.00833	0.0021362
30.01667	0.0020898
30.025	0.0020474
30.03333	0.0020084
30.04167	0.0019732
30.05	0.0019409
30.05833	0.0019112
30.06667	0.0018825
30.075	0.0018556
30.08333	0.0018289
30.09167	0.0018038
30.1	0.0017799
30.10833	0.0017578
30.11667	0.0017367
30.125	0.0017178
30.13333	0.0016997
30.14167	0.0016825
30.15	0.0016657
30.15833	0.0016493
30.16667	0.0016332
30.175	0.0016179
30.18333	0.0016038
30.19167	0.0015912
30.2	0.0015799
30.20833	0.0015692
30.21667	0.0015583
30.225	0.0015467
30.23333	0.0015349
30.24167	0.0015232
30.25	0.0015116
30.25833	0.0015012
30.26667	0.0014919
30.275	0.0014827
30.28333	0.0014737
30.29167	0.0014648
30.3	0.0014556
30.30833	0.0014458
30.31667	0.0014365
30.325	0.0014265
30.33333	0.0014167
30.34167	0.001406
30.35	0.0013949
30.35833	0.0013826
30.36667	0.00137
30.375	0.0013561
30.38333	0.0013419
30.39167	0.0013274
30.4	0.0013129
30.40833	0.0012982
30.41667	0.0012834
30.425	0.0012679
30.43333	0.001251
30.44167	0.0012337
30.45	0.0012148
30.45833	0.0011956
30.46667	0.0011759
30.475	0.001157
30.48333	0.0011369
30.49167	0.0011177
30.5	0.001098
30.50833	0.0010785
30.51667	0.001058
30.525	0.0010384
30.53333	0.0010182
30.54167	0.0009973
30.55	0.0009757
30.55833	0.0009546
30.56667	0.000933
30.575	0.0009114
30.58333	0.0008907
30.59167	0.0008707
30.6	0.0008494
30.60833	0.0008283
30.61667	0.0008086
30.625	0.0007886
30.63333	0.0007685
30.64167	0.0007501
30.65	0.000732
30.65833	0.0007128
30.66667	0.0006946
30.675	0.0006772
30.68333	0.0006594
30.69167	0.0006418
30.7	0.0006247
30.70833	0.0006071
30.71667	0.0005895
30.725	0.000573
30.73333	0.000557
30.74167	0.000542
30.75	0.0005278
30.75833	0.0005141
30.76667	0.0005009
30.775	0.0004879
30.78333	0.0004741
30.79167	0.0004611
30.8	0.0004485
30.80833	0.000436
30.81667	0.0004249
30.825	0.0004149
30.83333	0.0004058
30.84167	0.0003972
30.85	0.0003896
30.85833	0.0003822
30.86667	0.0003765
30.875	0.0003713
30.88333	0.0003663
30.89167	0.0003621
30.9	0.0003589
30.90833	0.0003543
30.91667	0.0003501
30.925	0.000347
30.93333	0.0003435
30.94167	0.0003394
30.95	0.0003367
30.95833	0.0003349
30.96667	0.0003327
30.975	0.0003316
30.98333	0.0003308
30.99167	0.0003295
31	0.0003286
31.00833	0.0003277
31.01667	0.0003259
31.025	0.0003246
31.03333	0.0003238
31.04167	0.0003223
31.05	0.0003206
31.05833	0.00032
31.06667	0.000319
31.075	0.0003185
31.08333	0.000318
31.09167	0.0003183
31.1	0.0003176
31.10833	0.0003172
31.11667	0.0003159
31.125	0.0003147
31.13333	0.0003127
31.14167	0.0003115
31.15	0.0003103
31.15833	0.0003088
31.16667	0.0003072
31.175	0.0003053
31.18333	0.0003025
31.19167	0.0002994
31.2	0.0002967
31.20833	0.0002942
31.21667	0.0002921
31.225	0.0002907
31.23333	0.0002886
31.24167	0.0002865
31.25	0.000284
31.25833	0.0002808
31.26667	0.0002764
31.275	0.0002726
31.28333	0.0002677
31.29167	0.0002625
31.3	0.0002574
31.30833	0.0002522
31.31667	0.0002469
31.325	0.000242
31.33333	0.0002375
31.34167	0.0002322
31.35	0.0002277
31.35833	0.0002231
31.36667	0.0002189
31.375	0.0002144
31.38333	0.0002113
31.39167	0.0002085
31.4	0.0002056
31.40833	0.000202
31.41667	0.000199
31.425	0.000196
31.43333	0.0001926
31.44167	0.0001905
31.45	0.0001896
31.45833	0.0001894
31.46667	0.0001895
31.475	0.0001903
31.48333	0.0001904
31.49167	0.0001908
31.5	0.0001906
31.50833	0.000191
31.51667	0.0001917
31.525	0.000193
31.53333	0.0001944
31.54167	0.0001967
31.55	0.0001985
31.55833	0.0002006
31.56667	0.0002031
31.575	0.0002058
31.58333	0.0002083
31.59167	0.0002107
31.6	0.0002137
31.60833	0.0002162
31.61667	0.0002192
31.625	0.0002225
31.63333	0.0002268
31.64167	0.0002306
31.65	0.0002351
31.65833	0.0002387
31.66667	0.0002413
31.675	0.000243
31.68333	0.0002437
31.69167	0.0002436
31.7	0.0002435
31.70833	0.0002428
31.71667	0.0002415
31.725	0.0002407
31.73333	0.0002384
31.74167	0.0002361
31.75	0.0002347
31.75833	0.0002336
31.76667	0.0002319
31.775	0.0002312
31.78333	0.0002298
31.79167	0.0002277
31.8	0.000225
31.80833	0.0002225
31.81667	0.0002194
31.825	0.000217
31.83333	0.0002143
31.84167	0.0002122
31.85	0.0002096
31.85833	0.0002072
31.86667	0.0002044
31.875	0.0002029
31.88333	0.000201
31.89167	0.0002001
31.9	0.0001997
31.90833	0.0001999
31.91667	0.0001992
31.925	0.0001993
31.93333	0.0001998
31.94167	0.0002009
31.95	0.0002029
31.95833	0.000205
31.96667	0.0002064
31.975	0.0002064
31.98333	0.0002057
31.99167	0.0002034
32	0.000202
32.00833	0.000201
32.01667	0.0002003
32.025	0.0001997
32.03333	0.0001986
32.04167	0.0001961
32.05	0.0001933
32.05833	0.0001908
32.06667	0.0001878
32.075	0.000186
32.08333	0.0001847
32.09167	0.000183
32.1	0.0001804
32.10833	0.0001781
32.11667	0.0001745
32.125	0.0001708
32.13333	0.0001673
32.14167	0.0001642
32.15	0.000161
32.15833	0.0001579
32.16667	0.0001545
32.175	0.0001516
32.18333	0.0001492
32.19167	0.0001471
32.2	0.0001449
32.20833	0.0001427
32.21667	0.0001408
32.225	0.0001378
32.23333	0.0001356
32.24167	0.000134
32.25	0.0001332
32.25833	0.0001319
32.26667	0.000132
32.275	0.0001313
32.28333	0.0001307
32.29167	0.00013
32.3	0.0001303
32.30833	0.00013
32.31667	0.0001295
32.325	0.0001295
32.33333	0.0001295
32.34167	0.0001289
32.35	0.0001281
32.35833	0.0001283
32.36667	0.0001283
32.375	0.000128
32.38333	0.0001273
32.39167	0.0001275
32.4	0.0001268
32.40833	0.0001252
32.41667	0.0001243
32.425	0.0001241
32.43333	0.0001231
32.44167	0.000123
32.45	0.0001235
32.45833	0.0001228
32.46667	0.0001218
32.475	0.0001206
32.48333	0.0001188
32.49167	0.0001169
32.5	0.0001158
32.50833	0.0001146
32.51667	0.0001138
32.525	0.0001126
32.53333	0.000111
32.54167	0.0001092
32.55	0.0001067
32.55833	0.0001038
32.56667	0.0001021
32.575	0.0001012
32.58333	0.0001004
32.59167	0.0001007
32.6	0.0001021
32.60833	0.0001024
32.61667	0.0001027
32.625	0.0001029
32.63333	0.0001027
32.64167	0.0001019
32.65	0.0001023
32.65833	0.0001014
32.66667	0.000101
32.675	0.0001001
32.68333	9.89e-005
32.69167	9.63e-005
32.7	9.47e-005
32.70833	9.27e-005
32.71667	9.03e-005
32.725	8.84e-005
32.73333	8.68e-005
32.74167	8.54e-005
32.75	8.4e-005
32.75833	8.37e-005
32.76667	8.27e-005
32.775	8.19e-005
32.78333	8.03e-005
32.79167	7.85e-005
32.8	7.66e-005
32.80833	7.54e-005
32.81667	7.43e-005
32.825	7.41e-005
32.83333	7.42e-005
32.84167	7.4e-005
32.85	7.4e-005
32.85833	7.39e-005
32.86667	7.42e-005
32.875	7.44e-005
32.88333	7.47e-005
32.89167	7.43e-005
32.9	7.35e-005
32.90833	7.12e-005
32.91667	6.83e-005
32.925	6.61e-005
32.93333	6.41e-005
32.94167	6.27e-005
32.95	6.32e-005
32.95833	6.51e-005
32.96667	6.74e-005
32.975	7.07e-005
32.98333	7.52e-005
32.99167	7.87e-005
33	8.2e-005
33.00833	8.46e-005
33.01667	8.66e-005
33.025	8.78e-005
33.03333	8.93e-005
33.04167	9.08e-005
33.05	9.23e-005
33.05833	9.35e-005
33.06667	9.51e-005
33.075	9.71e-005
33.08333	9.91e-005
33.09167	0.0001016
33.1	0.0001052
33.10833	0.0001088
33.11667	0.0001118
33.125	0.0001146
33.13333	0.0001166
33.14167	0.0001173
33.15	0.0001175
33.15833	0.0001176
33.16667	0.0001178
33.175	0.0001188
33.18333	0.0001208
33.19167	0.0001225
33.2	0.000124
33.20833	0.0001255
33.21667	0.0001259
33.225	0.0001257
33.23333	0.0001261
33.24167	0.0001266
33.25	0.0001265
33.25833	0.0001267
33.26667	0.0001269
33.275	0.0001261
33.28333	0.0001251
33.29167	0.0001241
33.3	0.000123
33.30833	0.0001212
33.31667	0.0001194
33.325	0.0001167
33.33333	0.0001138
33.34167	0.0001102
33.35	0.0001065
33.35833	0.0001035
33.36667	0.0001008
33.375	9.89e-005
33.38333	9.85e-005
33.39167	9.9e-005
33.4	9.96e-005
33.40833	0.0001011
33.41667	0.0001019
33.425	0.000102
33.43333	0.0001019
33.44167	0.0001008
33.45	9.87e-005
33.45833	9.62e-005
33.46667	9.39e-005
33.475	9.07e-005
33.48333	8.86e-005
33.49167	8.67e-005
33.5	8.51e-005
33.50833	8.33e-005
33.51667	8.13e-005
33.525	7.82e-005
33.53333	7.46e-005
33.54167	7.08e-005
33.55	6.63e-005
33.55833	6.29e-005
33.56667	6.08e-005
33.575	5.92e-005
33.58333	5.75e-005
33.59167	5.66e-005
33.6	5.44e-005
33.60833	5.12e-005
33.61667	4.72e-005
33.625	4.42e-005
33.63333	4.08e-005
33.64167	3.79e-005
33.65	3.57e-005
33.65833	3.5e-005
33.66667	3.37e-005
33.675	3.28e-005
33.68333	3.26e-005
33.69167	3.24e-005
33.7	3.2e-005
33.70833	3.26e-005
33.71667	3.4e-005
33.725	3.53e-005
33.73333	3.71e-005
33.74167	3.84e-005
33.75	3.91e-005
33.75833	3.97e-005
33.76667	4.13e-005
33.775	4.34e-005
33.78333	4.66e-005
33.79167	5.13e-005
33.8	5.6e-005
33.80833	5.99e-005
33.81667	6.35e-005
33.825	6.71e-005
33.83333	6.98e-005
33.84167	7.27e-005
33.85	7.62e-005
33.85833	8.03e-005
33.86667	8.4e-005
33.875	8.83e-005
33.88333	9.23e-005
33.89167	9.57e-005
33.9	9.81e-005
33.90833	9.97e-005
33.91667	0.0001008
33.925	0.0001013
33.93333	0.0001024
33.94167	0.0001037
33.95	0.0001052
33.95833	0.0001064
33.96667	0.0001072
33.975	0.0001071
33.98333	0.000107
33.99167	0.0001072
34	0.0001078
34.00833	0.0001089
34.01667	0.0001103
34.025	0.0001113
34.03333	0.0001112
34.04167	0.00011
34.05	0.0001086
34.05833	0.0001065
34.06667	0.0001036
34.075	0.0001007
34.08333	9.8e-005
34.09167	9.45e-005
34.1	9.08e-005
34.10833	8.77e-005
34.11667	8.48e-005
34.125	8.21e-005
34.13333	8.01e-005
34.14167	7.87e-005
34.15	7.69e-005
34.15833	7.5e-005
34.16667	7.3e-005
34.175	7.09e-005
34.18333	6.91e-005
34.19167	6.81e-005
34.2	6.81e-005
34.20833	6.84e-005
34.21667	6.82e-005
34.225	6.85e-005
34.23333	6.75e-005
34.24167	6.56e-005
34.25	6.41e-005
34.25833	6.35e-005
34.26667	6.24e-005
34.275	6.28e-005
34.28333	6.42e-005
34.29167	6.54e-005
34.3	6.67e-005
34.30833	6.86e-005
34.31667	6.99e-005
34.325	7.12e-005
34.33333	7.26e-005
34.34167	7.35e-005
34.35	7.48e-005
34.35833	7.6e-005
34.36667	7.73e-005
34.375	7.94e-005
34.38333	8.23e-005
34.39167	8.46e-005
34.4	8.78e-005
34.40833	9.09e-005
34.41667	9.39e-005
34.425	9.66e-005
34.43333	9.95e-005
34.44167	0.0001014
34.45	0.0001033
34.45833	0.0001045
34.46667	0.0001052
34.475	0.000106
34.48333	0.0001072
34.49167	0.0001074
34.5	0.000108
34.50833	0.0001081
34.51667	0.0001079
34.525	0.0001065
34.53333	0.0001063
34.54167	0.0001052
34.55	0.0001043
34.55833	0.0001033
34.56667	0.0001034
34.575	0.0001016
34.58333	0.0001001
34.59167	9.87e-005
34.6	9.71e-005
34.60833	9.44e-005
34.61667	9.31e-005
34.625	9.18e-005
34.63333	9.03e-005
34.64167	8.91e-005
34.65	8.9e-005
34.65833	8.8e-005
34.66667	8.67e-005
34.675	8.6e-005
34.68333	8.52e-005
34.69167	8.38e-005
34.7	8.33e-005
34.70833	8.33e-005
34.71667	8.33e-005
34.725	8.34e-005
34.73333	8.42e-005
34.74167	8.53e-005
34.75	8.65e-005
34.75833	8.83e-005
34.76667	9e-005
34.775	9.14e-005
34.78333	9.27e-005
34.79167	9.44e-005
34.8	9.6e-005
34.80833	9.96e-005
34.81667	0.0001039
34.825	0.0001087
34.83333	0.0001134
34.84167	0.0001181
34.85	0.0001214
34.85833	0.0001245
34.86667	0.0001277
34.875	0.0001309
34.88333	0.0001338
34.89167	0.0001366
34.9	0.000139
34.90833	0.000141
34.91667	0.0001431
34.925	0.0001461
34.93333	0.0001494
34.94167	0.0001533
34.95	0.0001576
34.95833	0.0001613
34.96667	0.0001652
34.975	0.000169
34.98333	0.0001728
34.99167	0.0001769
35	0.000182
35.00833	0.0001871
35.01667	0.0001923
35.025	0.0001963
35.03333	0.0001998
35.04167	0.0002015
35.05	0.0002028
35.05833	0.0002038
35.06667	0.0002057
35.075	0.0002069
35.08333	0.000209
35.09167	0.0002111
35.1	0.0002126
35.10833	0.0002137
35.11667	0.0002143
35.125	0.0002149
35.13333	0.000215
35.14167	0.0002154
35.15	0.0002152
35.15833	0.0002165
35.16667	0.0002169
35.175	0.0002177
35.18333	0.000218
35.19167	0.0002189
35.2	0.0002188
35.20833	0.0002183
35.21667	0.0002177
35.225	0.0002172
35.23333	0.0002158
35.24167	0.0002148
35.25	0.0002145
35.25833	0.000214
35.26667	0.0002134
35.275	0.0002136
35.28333	0.0002136
35.29167	0.0002131
35.3	0.0002127
35.30833	0.000213
35.31667	0.0002128
35.325	0.0002132
35.33333	0.0002141
35.34167	0.0002156
35.35	0.0002171
35.35833	0.0002188
35.36667	0.0002201
35.375	0.0002211
35.38333	0.0002221
35.39167	0.0002227
35.4	0.0002236
35.40833	0.000225
35.41667	0.0002268
35.425	0.0002273
35.43333	0.0002277
35.44167	0.0002273
35.45	0.0002264
35.45833	0.0002256
35.46667	0.0002258
35.475	0.0002264
35.48333	0.0002275
35.49167	0.0002288
35.5	0.000229
35.50833	0.0002292
35.51667	0.0002288
35.525	0.0002284
35.53333	0.0002286
35.54167	0.0002288
35.55	0.0002287
35.55833	0.0002285
35.56667	0.0002277
35.575	0.0002259
35.58333	0.0002247
35.59167	0.0002233
35.6	0.0002219
35.60833	0.0002212
35.61667	0.0002209
35.625	0.0002206
35.63333	0.0002207
35.64167	0.0002215
35.65	0.0002214
35.65833	0.0002209
35.66667	0.0002199
35.675	0.0002187
35.68333	0.000217
35.69167	0.0002158
35.7	0.0002154
35.70833	0.0002153
35.71667	0.0002162
35.725	0.0002175
35.73333	0.0002192
35.74167	0.0002206
35.75	0.0002227
35.75833	0.0002242
35.76667	0.000225
35.775	0.0002255
35.78333	0.000226
35.79167	0.0002261
35.8	0.0002259
35.80833	0.0002262
35.81667	0.0002262
35.825	0.0002263
35.83333	0.0002261
35.84167	0.0002261
35.85	0.0002253
35.85833	0.0002249
35.86667	0.0002232
35.875	0.0002218
35.88333	0.0002207
35.89167	0.0002195
35.9	0.0002182
35.90833	0.0002183
35.91667	0.0002176
35.925	0.0002172
35.93333	0.0002174
35.94167	0.0002182
35.95	0.0002185
35.95833	0.00022
35.96667	0.0002211
35.975	0.0002226
35.98333	0.0002237
35.99167	0.0002247
36	0.0002255
36.00833	0.0002269
36.01667	0.0002268
36.025	0.0002272
36.03333	0.0002276
36.04167	0.0002275
36.05	0.0002268
36.05833	0.0002271
36.06667	0.000227
36.075	0.0002268
36.08333	0.0002269
36.09167	0.0002271
36.1	0.0002268
36.10833	0.000226
36.11667	0.0002252
36.125	0.0002243
36.13333	0.000223
36.14167	0.0002215
36.15	0.0002201
36.15833	0.0002184
36.16667	0.0002158
36.175	0.0002127
36.18333	0.0002102
36.19167	0.0002073
36.2	0.0002048
36.20833	0.0002029
36.21667	0.0002009
36.225	0.0001979
36.23333	0.0001951
36.24167	0.0001916
36.25	0.0001885
36.25833	0.0001867
36.26667	0.0001861
36.275	0.0001859
36.28333	0.0001856
36.29167	0.0001847
36.3	0.0001826
36.30833	0.0001799
36.31667	0.0001776
36.325	0.000177
36.33333	0.0001774
36.34167	0.0001784
36.35	0.0001797
36.35833	0.0001807
36.36667	0.0001803
36.375	0.00018
36.38333	0.0001806
36.39167	0.0001813
36.4	0.0001826
36.40833	0.0001849
36.41667	0.0001861
36.425	0.0001865
36.43333	0.0001869
36.44167	0.0001859
36.45	0.0001828
36.45833	0.0001803
36.46667	0.0001775
36.475	0.000174
36.48333	0.0001715
36.49167	0.0001704
36.5	0.0001689
36.50833	0.0001671
36.51667	0.0001649
36.525	0.0001621
36.53333	0.0001584
36.54167	0.0001541
36.55	0.0001501
36.55833	0.0001468
36.56667	0.0001441
36.575	0.000142
36.58333	0.0001412
36.59167	0.0001407
36.6	0.0001408
36.60833	0.0001397
36.61667	0.0001384
36.625	0.0001366
36.63333	0.0001339
36.64167	0.0001295
36.65	0.0001263
36.65833	0.0001231
36.66667	0.000119
36.675	0.0001162
36.68333	0.0001148
36.69167	0.0001133
36.7	0.000112
36.70833	0.0001121
36.71667	0.0001113
36.725	0.0001105
36.73333	0.0001105
36.74167	0.0001112
36.75	0.0001117
36.75833	0.0001133
36.76667	0.0001159
36.775	0.0001182
36.78333	0.0001208
36.79167	0.0001243
36.8	0.0001288
36.80833	0.0001328
36.81667	0.0001376
36.825	0.0001427
36.83333	0.000148
36.84167	0.000152
36.85	0.0001566
36.85833	0.0001608
36.86667	0.0001647
36.875	0.000168
36.88333	0.0001719
36.89167	0.0001753
36.9	0.0001788
36.90833	0.0001822
36.91667	0.0001849
36.925	0.0001876
36.93333	0.0001899
36.94167	0.0001922
36.95	0.0001945
36.95833	0.0001974
36.96667	0.0001999
36.975	0.0002025
36.98333	0.0002049
36.99167	0.0002072
37	0.0002087
37.00833	0.000209
37.01667	0.0002093
37.025	0.0002084
37.03333	0.0002067
37.04167	0.000205
37.05	0.0002041
37.05833	0.0002028
37.06667	0.0002011
37.075	0.0001993
37.08333	0.0001969
37.09167	0.000194
37.1	0.0001909
37.10833	0.0001884
37.11667	0.0001852
37.125	0.0001823
37.13333	0.000179
37.14167	0.0001756
37.15	0.0001717
37.15833	0.0001685
37.16667	0.0001652
37.175	0.0001619
37.18333	0.0001589
37.19167	0.0001565
37.2	0.0001536
37.20833	0.0001507
37.21667	0.0001486
37.225	0.0001462
37.23333	0.0001444
37.24167	0.000143
37.25	0.0001422
37.25833	0.0001406
37.26667	0.0001399
37.275	0.0001382
37.28333	0.0001363
37.29167	0.000134
37.3	0.0001327
37.30833	0.0001308
37.31667	0.00013
37.325	0.0001293
37.33333	0.0001282
37.34167	0.0001267
37.35	0.0001255
37.35833	0.0001241
37.36667	0.0001236
37.375	0.0001234
37.38333	0.0001228
37.39167	0.0001223
37.4	0.0001218
37.40833	0.0001206
37.41667	0.0001198
37.425	0.0001195
37.43333	0.0001194
37.44167	0.0001189
37.45	0.0001192
37.45833	0.0001196
37.46667	0.0001202
37.475	0.0001204
37.48333	0.000121
37.49167	0.0001209
37.5	0.0001208
37.50833	0.0001209
37.51667	0.0001218
37.525	0.0001225
37.53333	0.0001232
37.54167	0.0001235
37.55	0.0001239
37.55833	0.0001241
37.56667	0.0001252
37.575	0.0001269
37.58333	0.0001284
37.59167	0.0001301
37.6	0.0001315
37.60833	0.0001315
37.61667	0.0001307
37.625	0.0001307
37.63333	0.0001301
37.64167	0.0001296
37.65	0.0001297
37.65833	0.0001298
37.66667	0.0001289
37.675	0.0001277
37.68333	0.0001262
37.69167	0.0001248
37.7	0.0001238
37.70833	0.0001232
37.71667	0.0001226
37.725	0.000122
37.73333	0.0001214
37.74167	0.0001201
37.75	0.0001188
37.75833	0.0001175
37.76667	0.0001164
37.775	0.0001151
37.78333	0.0001149
37.79167	0.0001144
37.8	0.0001141
37.80833	0.0001143
37.81667	0.0001146
37.825	0.0001144
37.83333	0.0001152
37.84167	0.0001161
37.85	0.0001172
37.85833	0.000119
37.86667	0.0001203
37.875	0.0001211
37.88333	0.0001219
37.89167	0.0001215
37.9	0.0001205
37.90833	0.0001198
37.91667	0.0001197
37.925	0.0001198
37.93333	0.0001218
37.94167	0.0001244
37.95	0.0001274
37.95833	0.0001304
37.96667	0.0001333
37.975	0.0001361
37.98333	0.0001382
37.99167	0.0001405
38	0.0001432
38.00833	0.0001464
38.01667	0.000149
38.025	0.0001534
38.03333	0.0001584
38.04167	0.0001636
38.05	0.0001684
38.05833	0.0001741
38.06667	0.0001787
38.075	0.0001831
38.08333	0.0001875
38.09167	0.0001931
38.1	0.0001993
38.10833	0.0002063
38.11667	0.0002135
38.125	0.0002215
38.13333	0.0002295
38.14167	0.0002373
38.15	0.0002453
38.15833	0.0002537
38.16667	0.0002622
38.175	0.0002705
38.18333	0.0002786
38.19167	0.0002864
38.2	0.000294
38.20833	0.0003011
38.21667	0.000307
38.225	0.0003127
38.23333	0.0003178
38.24167	0.0003222
38.25	0.0003261
38.25833	0.0003306
38.26667	0.0003348
38.275	0.0003393
38.28333	0.0003441
38.29167	0.0003486
38.3	0.0003532
38.30833	0.0003574
38.31667	0.0003601
38.325	0.0003618
38.33333	0.0003622
38.34167	0.0003601
38.35	0.0003574
38.35833	0.0003551
38.36667	0.0003524
38.375	0.0003507
38.38333	0.0003501
38.39167	0.0003487
38.4	0.0003467
38.40833	0.0003444
38.41667	0.0003403
38.425	0.0003363
38.43333	0.0003327
38.44167	0.0003291
38.45	0.0003261
38.45833	0.0003235
38.46667	0.0003199
38.475	0.0003154
38.48333	0.0003106
38.49167	0.0003038
38.5	0.0002975
38.50833	0.0002908
38.51667	0.0002845
38.525	0.0002787
38.53333	0.0002745
38.54167	0.0002703
38.55	0.0002667
38.55833	0.0002637
38.56667	0.0002599
38.575	0.0002552
38.58333	0.0002507
38.59167	0.000246
38.6	0.0002408
38.60833	0.0002358
38.61667	0.0002313
38.625	0.000226
38.63333	0.0002209
38.64167	0.0002158
38.65	0.0002107
38.65833	0.0002059
38.66667	0.0002017
38.675	0.0001974
38.68333	0.0001937
38.69167	0.0001905
38.7	0.0001869
38.70833	0.0001848
38.71667	0.0001826
38.725	0.0001809
38.73333	0.0001797
38.74167	0.0001793
38.75	0.0001773
38.75833	0.0001761
38.76667	0.0001745
38.775	0.0001723
38.78333	0.0001704
38.79167	0.0001698
38.8	0.00017
38.80833	0.0001706
38.81667	0.0001724
38.825	0.0001747
38.83333	0.0001765
38.84167	0.0001775
38.85	0.000179
38.85833	0.0001804
38.86667	0.0001818
38.875	0.000184
38.88333	0.000187
38.89167	0.0001897
38.9	0.0001918
38.90833	0.0001928
38.91667	0.0001928
38.925	0.0001921
38.93333	0.0001914
38.94167	0.0001906
38.95	0.0001912
38.95833	0.0001919
38.96667	0.000192
38.975	0.0001916
38.98333	0.0001904
38.99167	0.0001874
39	0.0001847
39.00833	0.0001825
39.01667	0.0001803
39.025	0.0001793
39.03333	0.0001791
39.04167	0.0001786
39.05	0.0001779
39.05833	0.0001777
39.06667	0.0001772
39.075	0.0001765
39.08333	0.0001766
39.09167	0.0001769
39.1	0.0001767
39.10833	0.0001767
39.11667	0.0001777
39.125	0.0001777
39.13333	0.0001774
39.14167	0.0001786
39.15	0.0001797
39.15833	0.0001796
39.16667	0.0001805
39.175	0.0001817
39.18333	0.0001818
39.19167	0.000182
39.2	0.0001832
39.20833	0.0001837
39.21667	0.0001841
39.225	0.000184
39.23333	0.0001833
39.24167	0.0001814
39.25	0.0001797
39.25833	0.0001783
39.26667	0.0001775
39.275	0.0001775
39.28333	0.0001785
39.29167	0.0001807
39.3	0.0001823
39.30833	0.0001837
39.31667	0.0001846
39.325	0.0001854
39.33333	0.0001846
39.34167	0.0001846
39.35	0.0001845
39.35833	0.000186
39.36667	0.0001871
39.375	0.000189
39.38333	0.00019
39.39167	0.0001913
39.4	0.0001907
39.40833	0.0001903
39.41667	0.00019
39.425	0.0001905
39.43333	0.000191
39.44167	0.0001926
39.45	0.000194
39.45833	0.0001949
39.46667	0.0001959
39.475	0.0001969
39.48333	0.0001985
39.49167	0.0002004
39.5	0.0002032
39.50833	0.0002052
39.51667	0.0002074
39.525	0.0002083
39.53333	0.0002087
39.54167	0.0002085
39.55	0.0002084
39.55833	0.0002076
39.56667	0.0002068
39.575	0.0002062
39.58333	0.0002049
39.59167	0.0002033
39.6	0.000201
39.60833	0.0001991
39.61667	0.0001968
39.625	0.0001951
39.63333	0.0001933
39.64167	0.0001924
39.65	0.0001905
39.65833	0.0001884
39.66667	0.0001856
39.675	0.0001827
39.68333	0.0001791
39.69167	0.0001757
39.7	0.0001725
39.70833	0.0001692
39.71667	0.0001655
39.725	0.0001616
39.73333	0.0001576
39.74167	0.0001531
39.75	0.0001487
39.75833	0.0001451
39.76667	0.0001419
39.775	0.0001399
39.78333	0.0001388
39.79167	0.0001383
39.8	0.0001376
39.80833	0.0001362
39.81667	0.0001336
39.825	0.0001307
39.83333	0.0001276
39.84167	0.0001254
39.85	0.0001255
39.85833	0.0001269
39.86667	0.0001298
39.875	0.0001329
39.88333	0.0001353
39.89167	0.0001367
39.9	0.0001377
39.90833	0.000138
39.91667	0.0001392
39.925	0.000141
39.93333	0.0001434
39.94167	0.0001461
39.95	0.0001495
39.95833	0.0001524
39.96667	0.0001555
39.975	0.0001591
39.98333	0.0001631
39.99167	0.0001668
40	0.0001718
40.00833	0.0001769
40.01667	0.0001814
40.025	0.0001865
40.03333	0.0001914
40.04167	0.0001956
40.05	0.0002003
40.05833	0.0002057
40.06667	0.0002103
40.075	0.0002152
40.08333	0.00022
40.09167	0.0002239
40.1	0.0002265
40.10833	0.0002291
40.11667	0.0002315
40.125	0.0002336
40.13333	0.000236
40.14167	0.0002393
40.15	0.0002427
40.15833	0.0002464
40.16667	0.0002498
40.175	0.0002526
40.18333	0.0002548
40.19167	0.0002563
40.2	0.000257
40.20833	0.0002588
40.21667	0.0002609
40.225	0.0002631
40.23333	0.0002656
40.24167	0.0002676
40.25	0.0002686
40.25833	0.0002695
40.26667	0.0002705
40.275	0.0002713
40.28333	0.0002723
40.29167	0.0002733
40.3	0.0002736
40.30833	0.0002742
40.31667	0.0002754
40.325	0.0002777
40.33333	0.0002805
40.34167	0.0002845
40.35	0.0002887
40.35833	0.0002923
40.36667	0.0002958
40.375	0.0003006
40.38333	0.0003047
40.39167	0.0003092
40.4	0.0003149
40.40833	0.0003212
40.41667	0.0003273
40.425	0.0003347
40.43333	0.0003433
40.44167	0.0003522
40.45	0.0003621
40.45833	0.0003733
40.46667	0.000385
40.475	0.0003967
40.48333	0.0004101
40.49167	0.0004241
40.5	0.0004387
40.50833	0.0004539
40.51667	0.0004704
40.525	0.000487
40.53333	0.0005037
40.54167	0.0005211
40.55	0.0005397
40.55833	0.0005595
40.56667	0.0005802
40.575	0.0006025
40.58333	0.0006255
40.59167	0.0006482
40.6	0.0006714
40.60833	0.0006944
40.61667	0.0007173
40.625	0.0007412
40.63333	0.000766
40.64167	0.0007907
40.65	0.0008164
40.65833	0.0008418
40.66667	0.0008663
40.675	0.0008903
40.68333	0.0009139
40.69167	0.0009371
40.7	0.0009605
40.70833	0.0009845
40.71667	0.0010079
40.725	0.0010314
40.73333	0.001054
40.74167	0.0010756
40.75	0.0010956
40.75833	0.0011157
40.76667	0.0011353
40.775	0.0011547
40.78333	0.0011734
40.79167	0.0011916
40.8	0.0012083
40.80833	0.0012235
40.81667	0.0012373
40.825	0.0012506
40.83333	0.0012636
40.84167	0.0012756
40.85	0.0012867
40.85833	0.0012966
40.86667	0.0013042
40.875	0.0013099
40.88333	0.0013144
40.89167	0.0013178
40.9	0.0013202
40.90833	0.0013229
40.91667	0.0013247
40.925	0.0013268
40.93333	0.0013277
40.94167	0.0013279
40.95	0.0013262
40.95833	0.001324
40.96667	0.0013202
40.975	0.0013155
40.98333	0.0013105
40.99167	0.0013051
41	0.0012984
41.00833	0.0012913
41.01667	0.0012839
41.025	0.0012759
41.03333	0.0012679
41.04167	0.0012606
41.05	0.0012531
41.05833	0.0012453
41.06667	0.0012369
41.075	0.0012278
41.08333	0.0012173
41.09167	0.0012063
41.1	0.0011945
41.10833	0.0011832
41.11667	0.0011718
41.125	0.0011611
41.13333	0.0011504
41.14167	0.0011409
41.15	0.0011304
41.15833	0.0011199
41.16667	0.0011096
41.175	0.0010994
41.18333	0.0010887
41.19167	0.0010785
41.2	0.0010682
41.20833	0.0010573
41.21667	0.0010462
41.225	0.0010342
41.23333	0.0010218
41.24167	0.0010088
41.25	0.0009962
41.25833	0.0009837
41.26667	0.0009722
41.275	0.0009616
41.28333	0.000952
41.29167	0.0009421
41.3	0.0009312
41.30833	0.0009195
41.31667	0.0009067
41.325	0.0008936
41.33333	0.0008813
41.34167	0.0008703
41.35	0.0008602
41.35833	0.0008513
41.36667	0.0008418
41.375	0.000832
41.38333	0.0008219
41.39167	0.0008127
41.4	0.0008044
41.40833	0.0007975
41.41667	0.000791
41.425	0.0007856
41.43333	0.000779
41.44167	0.000771
41.45	0.0007628
41.45833	0.0007559
41.46667	0.0007489
41.475	0.000744
41.48333	0.0007411
41.49167	0.0007391
41.5	0.0007366
41.50833	0.0007344
41.51667	0.0007312
41.525	0.0007274
41.53333	0.0007222
41.54167	0.0007172
41.55	0.000712
41.55833	0.0007071
41.56667	0.0007018
41.575	0.0006971
41.58333	0.0006921
41.59167	0.0006868
41.6	0.0006805
41.60833	0.0006738
41.61667	0.0006682
41.625	0.0006637
41.63333	0.0006598
41.64167	0.0006569
41.65	0.0006539
41.65833	0.000649
41.66667	0.0006426
41.675	0.0006348
41.68333	0.0006262
41.69167	0.0006181
41.7	0.0006109
41.70833	0.0006043
41.71667	0.0005978
41.725	0.0005913
41.73333	0.0005837
41.74167	0.0005759
41.75	0.0005677
41.75833	0.0005603
41.76667	0.000553
41.775	0.0005469
41.78333	0.0005401
41.79167	0.000533
41.8	0.0005255
41.80833	0.0005183
41.81667	0.0005111
41.825	0.000505
41.83333	0.0004999
41.84167	0.0004951
41.85	0.0004908
41.85833	0.0004857
41.86667	0.0004808
41.875	0.0004769
41.88333	0.0004741
41.89167	0.0004712
41.9	0.00047
41.90833	0.0004693
41.91667	0.000468
41.925	0.0004663
41.93333	0.0004648
41.94167	0.0004627
41.95	0.0004605
41.95833	0.0004588
41.96667	0.0004568
41.975	0.0004557
41.98333	0.0004556
41.99167	0.0004553
42	0.000455
42.00833	0.0004557
42.01667	0.0004556
42.025	0.000455
42.03333	0.000455
42.04167	0.0004548
42.05	0.0004538
42.05833	0.0004524
42.06667	0.0004503
42.075	0.0004474
42.08333	0.0004445
42.09167	0.0004419
42.1	0.0004405
42.10833	0.0004403
42.11667	0.0004407
42.125	0.0004415
42.13333	0.0004423
42.14167	0.0004425
42.15	0.0004411
42.15833	0.0004394
42.16667	0.0004381
42.175	0.0004368
42.18333	0.000436
42.19167	0.0004366
42.2	0.0004374
42.20833	0.0004381
42.21667	0.0004393
42.225	0.0004403
42.23333	0.0004417
42.24167	0.0004443
42.25	0.0004474
42.25833	0.0004497
42.26667	0.0004521
42.275	0.0004543
42.28333	0.0004553
42.29167	0.0004558
42.3	0.0004559
42.30833	0.0004565
42.31667	0.0004566
42.325	0.0004568
42.33333	0.0004572
42.34167	0.0004591
42.35	0.0004602
42.35833	0.0004611
42.36667	0.0004613
42.375	0.0004605
42.38333	0.0004587
42.39167	0.0004566
42.4	0.0004546
42.40833	0.000453
42.41667	0.000452
42.425	0.0004505
42.43333	0.0004489
42.44167	0.0004466
42.45	0.0004441
42.45833	0.000441
42.46667	0.0004387
42.475	0.0004364
42.48333	0.0004343
42.49167	0.0004316
42.5	0.0004287
42.50833	0.0004253
42.51667	0.000421
42.525	0.0004171
42.53333	0.0004138
42.54167	0.0004101
42.55	0.0004063
42.55833	0.0004028
42.56667	0.0003995
42.575	0.0003948
42.58333	0.000391
42.59167	0.0003874
42.6	0.0003849
42.60833	0.0003822
42.61667	0.0003811
42.625	0.000381
42.63333	0.0003805
42.64167	0.0003794
42.65	0.0003772
42.65833	0.0003748
42.66667	0.0003712
42.675	0.0003681
42.68333	0.000366
42.69167	0.0003663
42.7	0.0003674
42.70833	0.0003693
42.71667	0.0003717
42.725	0.0003738
42.73333	0.0003746
42.74167	0.0003743
42.75	0.0003742
42.75833	0.0003737
42.76667	0.0003723
42.775	0.000371
42.78333	0.0003698
42.79167	0.0003677
42.8	0.0003649
42.80833	0.0003629
42.81667	0.0003616
42.825	0.0003602
42.83333	0.0003596
42.84167	0.0003594
42.85	0.0003583
42.85833	0.0003558
42.86667	0.000353
42.875	0.0003495
42.88333	0.0003461
42.89167	0.0003425
42.9	0.0003397
42.90833	0.0003365
42.91667	0.0003329
42.925	0.0003287
42.93333	0.0003247
42.94167	0.0003204
42.95	0.0003163
42.95833	0.0003128
42.96667	0.0003101
42.975	0.0003076
42.98333	0.000306
42.99167	0.0003044
43	0.0003033
43.00833	0.0003015
43.01667	0.0003
43.025	0.0002976
43.03333	0.0002957
43.04167	0.0002935
43.05	0.0002923
43.05833	0.0002904
43.06667	0.0002892
43.075	0.0002876
43.08333	0.0002861
43.09167	0.0002841
43.1	0.000283
43.10833	0.0002824
43.11667	0.0002831
43.125	0.0002847
43.13333	0.0002868
43.14167	0.0002888
43.15	0.0002905
43.15833	0.0002914
43.16667	0.0002921
43.175	0.0002931
43.18333	0.0002946
43.19167	0.0002963
43.2	0.0002981
43.20833	0.0002994
43.21667	0.0002997
43.225	0.0003
43.23333	0.0003006
43.24167	0.0003014
43.25	0.0003031
43.25833	0.0003058
43.26667	0.0003077
43.275	0.0003097
43.28333	0.0003118
43.29167	0.0003127
43.3	0.0003136
43.30833	0.0003155
43.31667	0.0003167
43.325	0.0003177
43.33333	0.0003193
43.34167	0.0003207
43.35	0.0003209
43.35833	0.0003213
43.36667	0.0003214
43.375	0.0003215
43.38333	0.0003206
43.39167	0.0003204
43.4	0.0003199
43.40833	0.0003197
43.41667	0.0003195
43.425	0.0003202
43.43333	0.000321
43.44167	0.0003221
43.45	0.0003226
43.45833	0.0003232
43.46667	0.0003238
43.475	0.0003239
43.48333	0.000325
43.49167	0.0003261
43.5	0.0003263
43.50833	0.0003264
43.51667	0.0003264
43.525	0.0003253
43.53333	0.0003248
43.54167	0.0003248
43.55	0.0003244
43.55833	0.0003237
43.56667	0.0003227
43.575	0.0003208
43.58333	0.0003195
43.59167	0.000318
43.6	0.0003167
43.60833	0.0003153
43.61667	0.0003138
43.625	0.0003115
43.63333	0.0003096
43.64167	0.0003076
43.65	0.0003061
43.65833	0.000304
43.66667	0.0003024
43.675	0.0003003
43.68333	0.0002984
43.69167	0.0002969
43.7	0.0002967
43.70833	0.0002959
43.71667	0.0002951
43.725	0.0002944
43.73333	0.0002932
43.74167	0.0002919
43.75	0.0002909
43.75833	0.0002904
43.76667	0.0002899
43.775	0.0002891
43.78333	0.0002878
43.79167	0.0002869
43.8	0.0002858
43.80833	0.000285
43.81667	0.000285
43.825	0.0002854
43.83333	0.0002854
43.84167	0.0002855
43.85	0.0002849
43.85833	0.0002845
43.86667	0.0002842
43.875	0.0002842
43.88333	0.0002851
43.89167	0.0002867
43.9	0.0002881
43.90833	0.0002898
43.91667	0.0002925
43.925	0.0002946
43.93333	0.0002972
43.94167	0.0003003
43.95	0.0003033
43.95833	0.0003056
43.96667	0.0003084
43.975	0.0003107
43.98333	0.0003129
43.99167	0.0003156
44	0.0003185
44.00833	0.0003216
44.01667	0.0003259
44.025	0.0003307
44.03333	0.0003365
44.04167	0.0003426
44.05	0.0003493
44.05833	0.0003554
44.06667	0.0003617
44.075	0.0003671
44.08333	0.0003728
44.09167	0.0003778
44.1	0.0003832
44.10833	0.0003884
44.11667	0.0003935
44.125	0.0003983
44.13333	0.0004031
44.14167	0.0004072
44.15	0.0004105
44.15833	0.0004129
44.16667	0.0004144
44.175	0.0004158
44.18333	0.0004169
44.19167	0.0004177
44.2	0.000419
44.20833	0.0004195
44.21667	0.000419
44.225	0.0004171
44.23333	0.0004153
44.24167	0.0004124
44.25	0.0004101
44.25833	0.000407
44.26667	0.0004043
44.275	0.0004004
44.28333	0.0003958
44.29167	0.0003902
44.3	0.0003849
44.30833	0.000379
44.31667	0.0003744
44.325	0.0003702
44.33333	0.0003665
44.34167	0.000363
44.35	0.0003596
44.35833	0.0003556
44.36667	0.0003512
44.375	0.0003469
44.38333	0.0003428
44.39167	0.000339
44.4	0.0003351
44.40833	0.0003316
44.41667	0.0003284
44.425	0.0003253
44.43333	0.0003223
44.44167	0.0003196
44.45	0.0003169
44.45833	0.0003142
44.46667	0.0003118
44.475	0.0003095
44.48333	0.0003076
44.49167	0.0003069
44.5	0.0003072
44.50833	0.0003086
44.51667	0.0003103
44.525	0.0003131
44.53333	0.0003157
44.54167	0.0003176
44.55	0.000319
44.55833	0.0003202
44.56667	0.0003205
44.575	0.0003196
44.58333	0.000319
44.59167	0.0003185
44.6	0.0003176
44.60833	0.0003176
44.61667	0.0003193
44.625	0.0003202
44.63333	0.0003207
44.64167	0.0003216
44.65	0.0003222
44.65833	0.0003215
44.66667	0.0003221
44.675	0.0003237
44.68333	0.0003253
44.69167	0.000327
44.7	0.000329
44.70833	0.0003304
44.71667	0.0003316
44.725	0.0003331
44.73333	0.0003345
44.74167	0.0003363
44.75	0.0003384
44.75833	0.0003401
44.76667	0.0003413
44.775	0.0003424
44.78333	0.0003431
44.79167	0.0003433
44.8	0.0003436
44.80833	0.0003454
44.81667	0.000348
44.825	0.0003515
44.83333	0.0003557
44.84167	0.0003599
44.85	0.0003632
44.85833	0.0003662
44.86667	0.0003681
44.875	0.0003701
44.88333	0.0003718
44.89167	0.0003737
44.9	0.0003753
44.90833	0.0003776
44.91667	0.0003793
44.925	0.0003815
44.93333	0.0003832
44.94167	0.0003856
44.95	0.0003878
44.95833	0.0003906
44.96667	0.0003928
44.975	0.0003958
44.98333	0.0003979
44.99167	0.0003996
45	0.0004002
