# Supplementary material for: Physicochemical quality assessment of four asparaginases
Source: PLoS One. 2025 Jun 16;20(6):e0326106. doi: 10.1371/journal.pone.0326106 (PMC12169553; doi:10.1371/journal.pone.0326106)
Supplement: S3 Fig — (ZIP) [file pone.0326106.s003.zip › S3 Fig3 Raw Data RP-HPLC_Spectrila.arw]

X-Axis (left): Time in min
Y-Axis (right): Absorption in AU

20	0.0008333
20.00833	0.0008315
20.01667	0.0008298
20.025	0.000828
20.03333	0.0008265
20.04167	0.000825
20.05	0.0008241
20.05833	0.0008231
20.06667	0.0008223
20.075	0.0008212
20.08333	0.0008195
20.09167	0.0008174
20.1	0.0008154
20.10833	0.0008135
20.11667	0.0008102
20.125	0.0008076
20.13333	0.0008044
20.14167	0.0008007
20.15	0.0007967
20.15833	0.0007936
20.16667	0.0007899
20.175	0.0007868
20.18333	0.0007839
20.19167	0.0007805
20.2	0.0007765
20.20833	0.000773
20.21667	0.0007689
20.225	0.0007642
20.23333	0.0007594
20.24167	0.0007556
20.25	0.0007506
20.25833	0.000746
20.26667	0.0007405
20.275	0.0007354
20.28333	0.0007292
20.29167	0.0007243
20.3	0.0007198
20.30833	0.0007172
20.31667	0.0007156
20.325	0.0007153
20.33333	0.0007146
20.34167	0.0007151
20.35	0.0007159
20.35833	0.0007171
20.36667	0.0007191
20.375	0.0007231
20.38333	0.0007275
20.39167	0.0007323
20.4	0.0007373
20.40833	0.0007434
20.41667	0.0007492
20.425	0.0007552
20.43333	0.0007622
20.44167	0.0007705
20.45	0.0007789
20.45833	0.000788
20.46667	0.0007982
20.475	0.000808
20.48333	0.0008171
20.49167	0.0008259
20.5	0.0008336
20.50833	0.0008404
20.51667	0.000846
20.525	0.0008513
20.53333	0.0008557
20.54167	0.0008598
20.55	0.0008627
20.55833	0.0008657
20.56667	0.0008679
20.575	0.0008698
20.58333	0.0008711
20.59167	0.0008721
20.6	0.0008718
20.60833	0.0008705
20.61667	0.000868
20.625	0.0008649
20.63333	0.0008607
20.64167	0.0008557
20.65	0.0008509
20.65833	0.0008455
20.66667	0.0008395
20.675	0.0008336
20.68333	0.0008277
20.69167	0.0008214
20.7	0.0008148
20.70833	0.0008077
20.71667	0.0008
20.725	0.0007926
20.73333	0.0007854
20.74167	0.0007794
20.75	0.0007748
20.75833	0.0007714
20.76667	0.000768
20.775	0.0007654
20.78333	0.0007626
20.79167	0.0007599
20.8	0.0007575
20.80833	0.000756
20.81667	0.000754
20.825	0.0007513
20.83333	0.0007479
20.84167	0.0007449
20.85	0.0007412
20.85833	0.0007387
20.86667	0.0007383
20.875	0.0007389
20.88333	0.0007397
20.89167	0.0007408
20.9	0.0007413
20.90833	0.0007405
20.91667	0.0007392
20.925	0.0007371
20.93333	0.0007352
20.94167	0.0007332
20.95	0.0007316
20.95833	0.0007305
20.96667	0.0007297
20.975	0.0007285
20.98333	0.0007275
20.99167	0.0007257
21	0.0007235
21.00833	0.0007216
21.01667	0.0007198
21.025	0.0007178
21.03333	0.0007164
21.04167	0.0007155
21.05	0.0007142
21.05833	0.0007121
21.06667	0.0007107
21.075	0.0007092
21.08333	0.0007075
21.09167	0.0007065
21.1	0.0007067
21.10833	0.000707
21.11667	0.0007082
21.125	0.0007104
21.13333	0.0007134
21.14167	0.0007169
21.15	0.0007211
21.15833	0.0007249
21.16667	0.0007283
21.175	0.0007313
21.18333	0.000734
21.19167	0.0007354
21.2	0.0007365
21.20833	0.0007366
21.21667	0.0007346
21.225	0.0007311
21.23333	0.0007263
21.24167	0.0007207
21.25	0.0007146
21.25833	0.000708
21.26667	0.0007012
21.275	0.0006945
21.28333	0.0006869
21.29167	0.0006787
21.3	0.0006705
21.30833	0.000662
21.31667	0.0006528
21.325	0.0006437
21.33333	0.0006348
21.34167	0.0006265
21.35	0.0006181
21.35833	0.0006103
21.36667	0.0006036
21.375	0.0005973
21.38333	0.0005904
21.39167	0.0005845
21.4	0.0005788
21.40833	0.0005727
21.41667	0.0005674
21.425	0.0005633
21.43333	0.0005596
21.44167	0.0005569
21.45	0.0005554
21.45833	0.0005539
21.46667	0.0005523
21.475	0.000551
21.48333	0.0005492
21.49167	0.0005474
21.5	0.0005469
21.50833	0.0005473
21.51667	0.0005486
21.525	0.0005506
21.53333	0.000553
21.54167	0.000555
21.55	0.0005579
21.55833	0.0005608
21.56667	0.0005647
21.575	0.0005694
21.58333	0.0005743
21.59167	0.0005788
21.6	0.0005842
21.60833	0.0005898
21.61667	0.0005956
21.625	0.0006024
21.63333	0.0006103
21.64167	0.0006176
21.65	0.0006255
21.65833	0.0006333
21.66667	0.0006403
21.675	0.0006466
21.68333	0.0006528
21.69167	0.0006585
21.7	0.0006637
21.70833	0.0006685
21.71667	0.0006725
21.725	0.0006756
21.73333	0.0006774
21.74167	0.0006785
21.75	0.0006791
21.75833	0.0006799
21.76667	0.0006804
21.775	0.000681
21.78333	0.0006805
21.79167	0.0006794
21.8	0.0006775
21.80833	0.0006739
21.81667	0.0006692
21.825	0.0006643
21.83333	0.0006581
21.84167	0.0006504
21.85	0.0006423
21.85833	0.0006335
21.86667	0.0006234
21.875	0.0006135
21.88333	0.0006035
21.89167	0.0005939
21.9	0.0005835
21.90833	0.0005735
21.91667	0.0005631
21.925	0.000553
21.93333	0.0005423
21.94167	0.0005332
21.95	0.000524
21.95833	0.0005157
21.96667	0.000508
21.975	0.0005008
21.98333	0.0004936
21.99167	0.0004869
22	0.0004811
22.00833	0.0004761
22.01667	0.0004728
22.025	0.0004709
22.03333	0.0004703
22.04167	0.0004703
22.05	0.0004711
22.05833	0.0004718
22.06667	0.0004731
22.075	0.0004753
22.08333	0.0004787
22.09167	0.0004829
22.1	0.0004873
22.10833	0.0004921
22.11667	0.0004975
22.125	0.0005036
22.13333	0.0005103
22.14167	0.0005189
22.15	0.0005288
22.15833	0.0005382
22.16667	0.0005468
22.175	0.0005553
22.18333	0.0005626
22.19167	0.0005684
22.2	0.0005742
22.20833	0.0005804
22.21667	0.0005861
22.225	0.000591
22.23333	0.0005947
22.24167	0.0005974
22.25	0.0005985
22.25833	0.0005973
22.26667	0.0005955
22.275	0.0005937
22.28333	0.0005914
22.29167	0.0005882
22.3	0.0005852
22.30833	0.000581
22.31667	0.0005754
22.325	0.0005692
22.33333	0.0005627
22.34167	0.0005559
22.35	0.000549
22.35833	0.0005422
22.36667	0.0005343
22.375	0.0005255
22.38333	0.0005164
22.39167	0.0005068
22.4	0.0004976
22.40833	0.0004886
22.41667	0.0004809
22.425	0.0004734
22.43333	0.0004668
22.44167	0.0004603
22.45	0.0004547
22.45833	0.0004489
22.46667	0.0004437
22.475	0.0004385
22.48333	0.000434
22.49167	0.0004309
22.5	0.0004302
22.50833	0.0004313
22.51667	0.0004338
22.525	0.0004374
22.53333	0.0004412
22.54167	0.0004449
22.55	0.000449
22.55833	0.0004547
22.56667	0.0004621
22.575	0.0004707
22.58333	0.0004812
22.59167	0.0004933
22.6	0.0005064
22.60833	0.0005209
22.61667	0.0005367
22.625	0.000553
22.63333	0.0005691
22.64167	0.0005861
22.65	0.0006024
22.65833	0.0006187
22.66667	0.0006349
22.675	0.0006511
22.68333	0.0006666
22.69167	0.0006821
22.7	0.0006978
22.70833	0.000713
22.71667	0.0007282
22.725	0.0007434
22.73333	0.0007585
22.74167	0.0007722
22.75	0.0007857
22.75833	0.0007983
22.76667	0.0008085
22.775	0.000817
22.78333	0.0008245
22.79167	0.0008307
22.8	0.0008359
22.80833	0.0008413
22.81667	0.0008461
22.825	0.0008504
22.83333	0.0008534
22.84167	0.0008553
22.85	0.0008548
22.85833	0.0008533
22.86667	0.00085
22.875	0.0008463
22.88333	0.0008411
22.89167	0.0008362
22.9	0.0008296
22.90833	0.0008223
22.91667	0.0008137
22.925	0.0008046
22.93333	0.0007942
22.94167	0.0007844
22.95	0.0007745
22.95833	0.000764
22.96667	0.0007531
22.975	0.0007418
22.98333	0.0007298
22.99167	0.0007176
23	0.000706
23.00833	0.000695
23.01667	0.0006848
23.025	0.0006752
23.03333	0.0006662
23.04167	0.0006579
23.05	0.0006507
23.05833	0.0006444
23.06667	0.0006386
23.075	0.0006338
23.08333	0.0006294
23.09167	0.0006254
23.1	0.0006221
23.10833	0.0006207
23.11667	0.0006203
23.125	0.0006219
23.13333	0.0006254
23.14167	0.0006299
23.15	0.0006355
23.15833	0.0006418
23.16667	0.0006485
23.175	0.0006555
23.18333	0.0006637
23.19167	0.0006722
23.2	0.0006819
23.20833	0.0006923
23.21667	0.000703
23.225	0.0007134
23.23333	0.0007235
23.24167	0.0007327
23.25	0.0007417
23.25833	0.0007504
23.26667	0.0007594
23.275	0.000769
23.28333	0.0007788
23.29167	0.000788
23.3	0.000797
23.30833	0.0008052
23.31667	0.0008121
23.325	0.0008187
23.33333	0.0008243
23.34167	0.0008286
23.35	0.0008322
23.35833	0.0008351
23.36667	0.0008363
23.375	0.0008369
23.38333	0.0008372
23.39167	0.0008359
23.4	0.0008342
23.40833	0.0008322
23.41667	0.0008291
23.425	0.0008249
23.43333	0.0008206
23.44167	0.0008153
23.45	0.000809
23.45833	0.0008029
23.46667	0.0007964
23.475	0.0007902
23.48333	0.0007835
23.49167	0.0007765
23.5	0.0007692
23.50833	0.000761
23.51667	0.0007521
23.525	0.0007436
23.53333	0.0007356
23.54167	0.0007279
23.55	0.0007213
23.55833	0.000715
23.56667	0.0007081
23.575	0.0007015
23.58333	0.0006947
23.59167	0.0006874
23.6	0.0006811
23.60833	0.0006762
23.61667	0.0006708
23.625	0.000666
23.63333	0.0006626
23.64167	0.0006595
23.65	0.0006557
23.65833	0.0006529
23.66667	0.0006503
23.675	0.0006471
23.68333	0.0006441
23.69167	0.0006424
23.7	0.0006406
23.70833	0.0006398
23.71667	0.0006398
23.725	0.0006395
23.73333	0.0006381
23.74167	0.0006366
23.75	0.0006344
23.75833	0.0006312
23.76667	0.000628
23.775	0.000625
23.78333	0.0006226
23.79167	0.0006198
23.8	0.0006174
23.80833	0.0006155
23.81667	0.0006142
23.825	0.000613
23.83333	0.0006124
23.84167	0.0006117
23.85	0.0006103
23.85833	0.000608
23.86667	0.000604
23.875	0.0005994
23.88333	0.0005959
23.89167	0.0005933
23.9	0.0005919
23.90833	0.0005927
23.91667	0.0005947
23.925	0.0005962
23.93333	0.0005979
23.94167	0.0005993
23.95	0.0006012
23.95833	0.0006027
23.96667	0.0006046
23.975	0.0006063
23.98333	0.000608
23.99167	0.0006085
24	0.000609
24.00833	0.0006092
24.01667	0.0006091
24.025	0.0006086
24.03333	0.0006081
24.04167	0.0006072
24.05	0.0006066
24.05833	0.0006054
24.06667	0.0006037
24.075	0.0006016
24.08333	0.0005987
24.09167	0.0005933
24.1	0.0005878
24.10833	0.0005807
24.11667	0.000573
24.125	0.000565
24.13333	0.0005582
24.14167	0.0005507
24.15	0.0005435
24.15833	0.0005354
24.16667	0.0005266
24.175	0.0005171
24.18333	0.0005075
24.19167	0.0004982
24.2	0.0004904
24.20833	0.0004836
24.21667	0.0004772
24.225	0.0004709
24.23333	0.0004643
24.24167	0.0004575
24.25	0.0004513
24.25833	0.0004453
24.26667	0.0004408
24.275	0.0004373
24.28333	0.000434
24.29167	0.0004314
24.3	0.0004304
24.30833	0.00043
24.31667	0.0004305
24.325	0.0004321
24.33333	0.000434
24.34167	0.0004353
24.35	0.000436
24.35833	0.000437
24.36667	0.0004381
24.375	0.0004392
24.38333	0.0004407
24.39167	0.0004431
24.4	0.0004448
24.40833	0.0004449
24.41667	0.0004443
24.425	0.0004434
24.43333	0.0004409
24.44167	0.000438
24.45	0.000436
24.45833	0.0004341
24.46667	0.0004314
24.475	0.0004286
24.48333	0.0004261
24.49167	0.0004233
24.5	0.0004203
24.50833	0.0004181
24.51667	0.0004164
24.525	0.0004141
24.53333	0.0004114
24.54167	0.0004089
24.55	0.0004062
24.55833	0.0004045
24.56667	0.0004034
24.575	0.0004027
24.58333	0.0004027
24.59167	0.0004034
24.6	0.0004035
24.60833	0.0004047
24.61667	0.0004067
24.625	0.0004089
24.63333	0.0004116
24.64167	0.0004147
24.65	0.0004177
24.65833	0.0004207
24.66667	0.0004237
24.675	0.0004256
24.68333	0.0004278
24.69167	0.0004291
24.7	0.0004296
24.70833	0.0004294
24.71667	0.0004284
24.725	0.0004258
24.73333	0.0004224
24.74167	0.0004184
24.75	0.0004129
24.75833	0.000407
24.76667	0.0003998
24.775	0.0003909
24.78333	0.0003799
24.79167	0.0003684
24.8	0.0003557
24.80833	0.0003432
24.81667	0.0003312
24.825	0.0003206
24.83333	0.0003096
24.84167	0.0002987
24.85	0.000287
24.85833	0.0002741
24.86667	0.0002601
24.875	0.0002462
24.88333	0.0002317
24.89167	0.000218
24.9	0.0002054
24.90833	0.0001941
24.91667	0.000184
24.925	0.0001758
24.93333	0.0001686
24.94167	0.0001622
24.95	0.0001558
24.95833	0.0001502
24.96667	0.0001454
24.975	0.0001419
24.98333	0.0001394
24.99167	0.0001389
25	0.0001393
25.00833	0.0001407
25.01667	0.000143
25.025	0.0001468
25.03333	0.0001513
25.04167	0.0001565
25.05	0.0001625
25.05833	0.0001689
25.06667	0.0001752
25.075	0.0001823
25.08333	0.0001903
25.09167	0.0001989
25.1	0.0002077
25.10833	0.0002177
25.11667	0.0002268
25.125	0.0002357
25.13333	0.0002443
25.14167	0.0002526
25.15	0.0002598
25.15833	0.0002672
25.16667	0.0002741
25.175	0.0002801
25.18333	0.0002858
25.19167	0.0002909
25.2	0.0002948
25.20833	0.0002978
25.21667	0.0002995
25.225	0.0002995
25.23333	0.0002985
25.24167	0.0002962
25.25	0.0002922
25.25833	0.0002883
25.26667	0.0002836
25.275	0.0002774
25.28333	0.0002702
25.29167	0.0002629
25.3	0.0002537
25.30833	0.0002431
25.31667	0.0002327
25.325	0.0002228
25.33333	0.0002122
25.34167	0.0002024
25.35	0.0001942
25.35833	0.0001858
25.36667	0.0001776
25.375	0.0001698
25.38333	0.0001629
25.39167	0.0001558
25.4	0.00015
25.40833	0.0001455
25.41667	0.0001421
25.425	0.0001402
25.43333	0.0001398
25.44167	0.0001412
25.45	0.0001436
25.45833	0.0001484
25.46667	0.0001538
25.475	0.0001603
25.48333	0.0001666
25.49167	0.0001733
25.5	0.0001794
25.50833	0.0001868
25.51667	0.000194
25.525	0.0002024
25.53333	0.0002109
25.54167	0.0002197
25.55	0.0002276
25.55833	0.0002348
25.56667	0.0002417
25.575	0.0002486
25.58333	0.0002547
25.59167	0.0002612
25.6	0.000268
25.60833	0.0002737
25.61667	0.0002784
25.625	0.0002819
25.63333	0.0002839
25.64167	0.0002849
25.65	0.0002855
25.65833	0.0002852
25.66667	0.0002857
25.675	0.0002856
25.68333	0.0002859
25.69167	0.0002849
25.7	0.000284
25.70833	0.0002826
25.71667	0.000282
25.725	0.0002803
25.73333	0.0002788
25.74167	0.0002776
25.75	0.0002748
25.75833	0.0002705
25.76667	0.0002662
25.775	0.0002622
25.78333	0.0002577
25.79167	0.0002552
25.8	0.0002535
25.80833	0.0002521
25.81667	0.0002504
25.825	0.0002491
25.83333	0.0002469
25.84167	0.0002443
25.85	0.0002416
25.85833	0.0002389
25.86667	0.0002362
25.875	0.0002327
25.88333	0.0002296
25.89167	0.0002266
25.9	0.0002234
25.90833	0.0002197
25.91667	0.0002165
25.925	0.0002133
25.93333	0.0002108
25.94167	0.0002086
25.95	0.0002073
25.95833	0.0002069
25.96667	0.0002067
25.975	0.0002059
25.98333	0.0002054
25.99167	0.0002042
26	0.0002023
26.00833	0.0002008
26.01667	0.0002
26.025	0.0001992
26.03333	0.0001988
26.04167	0.0001984
26.05	0.000199
26.05833	0.0001991
26.06667	0.0001998
26.075	0.0002015
26.08333	0.0002042
26.09167	0.0002061
26.1	0.0002089
26.10833	0.000212
26.11667	0.0002138
26.125	0.0002151
26.13333	0.0002162
26.14167	0.0002166
26.15	0.0002157
26.15833	0.0002159
26.16667	0.0002156
26.175	0.0002151
26.18333	0.0002143
26.19167	0.0002137
26.2	0.0002124
26.20833	0.0002102
26.21667	0.0002075
26.225	0.0002029
26.23333	0.0001979
26.24167	0.0001914
26.25	0.0001846
26.25833	0.0001775
26.26667	0.0001715
26.275	0.0001655
26.28333	0.0001595
26.29167	0.0001536
26.3	0.0001475
26.30833	0.0001404
26.31667	0.0001318
26.325	0.0001231
26.33333	0.0001133
26.34167	0.0001037
26.35	9.43e-005
26.35833	8.6e-005
26.36667	7.71e-005
26.375	6.87e-005
26.38333	6.01e-005
26.39167	5.11e-005
26.4	4.13e-005
26.40833	3.21e-005
26.41667	2.35e-005
26.425	1.56e-005
26.43333	8.8e-006
26.44167	3.6e-006
26.45	4e-007
26.45833	-3e-006
26.46667	-5.5e-006
26.475	-7.1e-006
26.48333	-8.1e-006
26.49167	-9.1e-006
26.5	-8.3e-006
26.50833	-6.5e-006
26.51667	-4.3e-006
26.525	-1e-006
26.53333	3.4e-006
26.54167	9.2e-006
26.55	1.59e-005
26.55833	2.34e-005
26.56667	3.18e-005
26.575	3.97e-005
26.58333	4.71e-005
26.59167	5.39e-005
26.6	5.99e-005
26.60833	6.53e-005
26.61667	7.09e-005
26.625	7.59e-005
26.63333	8.06e-005
26.64167	8.59e-005
26.65	9.04e-005
26.65833	9.42e-005
26.66667	9.83e-005
26.675	0.0001022
26.68333	0.0001057
26.69167	0.0001086
26.7	0.0001112
26.70833	0.0001117
26.71667	0.0001115
26.725	0.0001102
26.73333	0.0001088
26.74167	0.0001069
26.75	0.0001063
26.75833	0.0001054
26.76667	0.0001039
26.775	0.0001025
26.78333	0.0001004
26.79167	9.72e-005
26.8	9.39e-005
26.80833	9.03e-005
26.81667	8.61e-005
26.825	8.23e-005
26.83333	7.85e-005
26.84167	7.46e-005
26.85	7.06e-005
26.85833	6.73e-005
26.86667	6.35e-005
26.875	6.02e-005
26.88333	5.81e-005
26.89167	5.68e-005
26.9	5.62e-005
26.90833	5.63e-005
26.91667	5.62e-005
26.925	5.52e-005
26.93333	5.36e-005
26.94167	5.08e-005
26.95	4.84e-005
26.95833	4.65e-005
26.96667	4.53e-005
26.975	4.47e-005
26.98333	4.47e-005
26.99167	4.42e-005
27	4.34e-005
27.00833	4.28e-005
27.01667	4.21e-005
27.025	4.28e-005
27.03333	4.43e-005
27.04167	4.63e-005
27.05	4.87e-005
27.05833	5.18e-005
27.06667	5.34e-005
27.075	5.42e-005
27.08333	5.48e-005
27.09167	5.47e-005
27.1	5.39e-005
27.10833	5.35e-005
27.11667	5.32e-005
27.125	5.31e-005
27.13333	5.31e-005
27.14167	5.31e-005
27.15	5.32e-005
27.15833	5.37e-005
27.16667	5.36e-005
27.175	5.33e-005
27.18333	5.31e-005
27.19167	5.28e-005
27.2	5.25e-005
27.20833	5.31e-005
27.21667	5.42e-005
27.225	5.53e-005
27.23333	5.62e-005
27.24167	5.68e-005
27.25	5.67e-005
27.25833	5.64e-005
27.26667	5.61e-005
27.275	5.63e-005
27.28333	5.65e-005
27.29167	5.76e-005
27.3	5.87e-005
27.30833	6e-005
27.31667	6.06e-005
27.325	6.13e-005
27.33333	6.08e-005
27.34167	6.01e-005
27.35	5.95e-005
27.35833	5.88e-005
27.36667	5.77e-005
27.375	5.74e-005
27.38333	5.68e-005
27.39167	5.65e-005
27.4	5.74e-005
27.40833	5.9e-005
27.41667	6.14e-005
27.425	6.45e-005
27.43333	6.85e-005
27.44167	7.22e-005
27.45	7.63e-005
27.45833	8.08e-005
27.46667	8.52e-005
27.475	8.86e-005
27.48333	9.22e-005
27.49167	9.54e-005
27.5	9.75e-005
27.50833	0.0001005
27.51667	0.0001034
27.525	0.0001057
27.53333	0.0001077
27.54167	0.0001095
27.55	0.0001099
27.55833	0.00011
27.56667	0.0001086
27.575	0.000106
27.58333	0.0001025
27.59167	9.79e-005
27.6	9.18e-005
27.60833	8.54e-005
27.61667	7.84e-005
27.625	6.99e-005
27.63333	6.1e-005
27.64167	5.2e-005
27.65	4.29e-005
27.65833	3.37e-005
27.66667	2.44e-005
27.675	1.49e-005
27.68333	5.7e-006
27.69167	-2.8e-006
27.7	-1.11e-005
27.70833	-1.84e-005
27.71667	-2.5e-005
27.725	-3.17e-005
27.73333	-3.84e-005
27.74167	-4.4e-005
27.75	-4.78e-005
27.75833	-4.98e-005
27.76667	-4.88e-005
27.775	-4.58e-005
27.78333	-4.11e-005
27.79167	-3.57e-005
27.8	-2.89e-005
27.80833	-2.28e-005
27.81667	-1.66e-005
27.825	-1.07e-005
27.83333	-5.3e-006
27.84167	-1.4e-006
27.85	2.1e-006
27.85833	5.3e-006
27.86667	8.3e-006
27.875	1.1e-005
27.88333	1.41e-005
27.89167	1.72e-005
27.9	1.96e-005
27.90833	2.06e-005
27.91667	2.06e-005
27.925	1.96e-005
27.93333	1.79e-005
27.94167	1.61e-005
27.95	1.48e-005
27.95833	1.39e-005
27.96667	1.26e-005
27.975	1.06e-005
27.98333	8.2e-006
27.99167	5.3e-006
28	1.6e-006
28.00833	-1.6e-006
28.01667	-4.4e-006
28.025	-6.6e-006
28.03333	-9e-006
28.04167	-1.06e-005
28.05	-1.2e-005
28.05833	-1.3e-005
28.06667	-1.42e-005
28.075	-1.36e-005
28.08333	-1.2e-005
28.09167	-1.01e-005
28.1	-7.2e-006
28.10833	-3.3e-006
28.11667	8e-007
28.125	5.2e-006
28.13333	1.06e-005
28.14167	1.6e-005
28.15	2.24e-005
28.15833	2.93e-005
28.16667	3.7e-005
28.175	4.5e-005
28.18333	5.5e-005
28.19167	6.54e-005
28.2	7.66e-005
28.20833	8.78e-005
28.21667	9.89e-005
28.225	0.0001079
28.23333	0.0001154
28.24167	0.000121
28.25	0.0001253
28.25833	0.0001287
28.26667	0.0001316
28.275	0.0001335
28.28333	0.0001346
28.29167	0.0001346
28.3	0.0001331
28.30833	0.0001305
28.31667	0.0001272
28.325	0.0001233
28.33333	0.0001192
28.34167	0.0001152
28.35	0.000112
28.35833	0.0001089
28.36667	0.0001057
28.375	0.0001027
28.38333	9.98e-005
28.39167	9.69e-005
28.4	9.45e-005
28.40833	9.35e-005
28.41667	9.34e-005
28.425	9.31e-005
28.43333	9.22e-005
28.44167	9.12e-005
28.45	8.91e-005
28.45833	8.6e-005
28.46667	8.31e-005
28.475	8.03e-005
28.48333	7.66e-005
28.49167	7.27e-005
28.5	6.78e-005
28.50833	6.28e-005
28.51667	5.73e-005
28.525	5.17e-005
28.53333	4.55e-005
28.54167	3.99e-005
28.55	3.3e-005
28.55833	2.64e-005
28.56667	1.9e-005
28.575	1.18e-005
28.58333	4.1e-006
28.59167	-3.2e-006
28.6	-1.13e-005
28.60833	-1.85e-005
28.61667	-2.56e-005
28.625	-3.22e-005
28.63333	-3.91e-005
28.64167	-4.54e-005
28.65	-5.22e-005
28.65833	-5.91e-005
28.66667	-6.59e-005
28.675	-7.23e-005
28.68333	-7.86e-005
28.69167	-8.45e-005
28.7	-8.95e-005
28.70833	-9.41e-005
28.71667	-9.81e-005
28.725	-0.0001024
28.73333	-0.0001074
28.74167	-0.0001127
28.75	-0.0001185
28.75833	-0.0001252
28.76667	-0.000132
28.775	-0.0001391
28.78333	-0.0001481
28.79167	-0.0001588
28.8	-0.0001707
28.80833	-0.0001834
28.81667	-0.0001972
28.825	-0.000211
28.83333	-0.000225
28.84167	-0.0002394
28.85	-0.0002554
28.85833	-0.0002723
28.86667	-0.0002893
28.875	-0.0003063
28.88333	-0.000323
28.89167	-0.0003387
28.9	-0.0003529
28.90833	-0.0003666
28.91667	-0.0003794
28.925	-0.0003908
28.93333	-0.0004012
28.94167	-0.0004108
28.95	-0.0004186
28.95833	-0.000425
28.96667	-0.0004303
28.975	-0.0004343
28.98333	-0.0004369
28.99167	-0.0004386
29	-0.0004401
29.00833	-0.0004401
29.01667	-0.0004385
29.025	-0.000436
29.03333	-0.0004325
29.04167	-0.0004278
29.05	-0.0004225
29.05833	-0.0004172
29.06667	-0.0004116
29.075	-0.0004046
29.08333	-0.0003956
29.09167	-0.0003853
29.1	-0.000373
29.10833	-0.000358
29.11667	-0.0003415
29.125	-0.0003234
29.13333	-0.0003034
29.14167	-0.0002806
29.15	-0.0002556
29.15833	-0.0002275
29.16667	-0.0001957
29.175	-0.0001594
29.18333	-0.0001181
29.19167	-7.2e-005
29.2	-1.97e-005
29.20833	3.88e-005
29.21667	0.0001048
29.225	0.0001784
29.23333	0.0002619
29.24167	0.000356
29.25	0.000462
29.25833	0.0005805
29.26667	0.0007126
29.275	0.0008584
29.28333	0.0010181
29.29167	0.0011934
29.3	0.0013839
29.30833	0.001591
29.31667	0.0018145
29.325	0.0020552
29.33333	0.002312
29.34167	0.0025853
29.35	0.0028732
29.35833	0.0031759
29.36667	0.0034925
29.375	0.0038222
29.38333	0.0041636
29.39167	0.0045172
29.4	0.0048818
29.40833	0.0052561
29.41667	0.0056388
29.425	0.0060302
29.43333	0.00643
29.44167	0.0068371
29.45	0.0072525
29.45833	0.0076772
29.46667	0.008112
29.475	0.008558
29.48333	0.0090182
29.49167	0.0094956
29.5	0.009995
29.50833	0.0105227
29.51667	0.0110868
29.525	0.0116982
29.53333	0.0123706
29.54167	0.0131208
29.55	0.013969
29.55833	0.0149405
29.56667	0.0160648
29.575	0.017379
29.58333	0.0189264
29.59167	0.0207577
29.6	0.0229327
29.60833	0.0255194
29.61667	0.0285928
29.625	0.0322362
29.63333	0.0365383
29.64167	0.0415947
29.65	0.047507
29.65833	0.054377
29.66667	0.0623087
29.675	0.0714057
29.68333	0.0817588
29.69167	0.093444
29.7	0.1065144
29.70833	0.1209943
29.71667	0.1368873
29.725	0.1541624
29.73333	0.1727531
29.74167	0.1925676
29.75	0.2134792
29.75833	0.2353044
29.76667	0.2578296
29.775	0.2808
29.78333	0.3039369
29.79167	0.326947
29.8	0.3495319
29.80833	0.3713964
29.81667	0.3922709
29.825	0.4118862
29.83333	0.4299874
29.84167	0.4463531
29.85	0.4607908
29.85833	0.4731409
29.86667	0.4832896
29.875	0.4911683
29.88333	0.4967543
29.89167	0.5000597
29.9	0.5011231
29.90833	0.5000168
29.91667	0.4968407
29.925	0.49171
29.93333	0.4847588
29.94167	0.4761397
29.95	0.4660164
29.95833	0.4545499
29.96667	0.4419082
29.975	0.42826
29.98333	0.4137761
29.99167	0.3986198
30	0.3829473
30.00833	0.3669088
30.01667	0.3506449
30.025	0.334276
30.03333	0.317909
30.04167	0.3016526
30.05	0.2855973
30.05833	0.2698303
30.06667	0.2544272
30.075	0.2394553
30.08333	0.224967
30.09167	0.2110041
30.1	0.1975876
30.10833	0.1847389
30.11667	0.172473
30.125	0.1607976
30.13333	0.1497193
30.14167	0.1392402
30.15	0.1293534
30.15833	0.1200497
30.16667	0.1113104
30.175	0.1031115
30.18333	0.0954343
30.19167	0.0882567
30.2	0.0815555
30.20833	0.0753113
30.21667	0.0695026
30.225	0.0641063
30.23333	0.0591
30.24167	0.0544591
30.25	0.0501576
30.25833	0.0461752
30.26667	0.0424891
30.275	0.0390811
30.28333	0.0359325
30.29167	0.0330281
30.3	0.0303513
30.30833	0.0278865
30.31667	0.0256169
30.325	0.0235289
30.33333	0.0216081
30.34167	0.019842
30.35	0.0182205
30.35833	0.016732
30.36667	0.0153662
30.375	0.0141156
30.38333	0.0129704
30.39167	0.0119209
30.4	0.0109619
30.40833	0.0100858
30.41667	0.0092845
30.425	0.0085523
30.43333	0.0078842
30.44167	0.0072736
30.45	0.0067157
30.45833	0.0062065
30.46667	0.0057426
30.475	0.0053185
30.48333	0.0049321
30.49167	0.0045796
30.5	0.0042575
30.50833	0.0039625
30.51667	0.0036929
30.525	0.0034456
30.53333	0.0032183
30.54167	0.0030091
30.55	0.002816
30.55833	0.0026381
30.56667	0.0024736
30.575	0.0023217
30.58333	0.0021804
30.59167	0.0020491
30.6	0.0019262
30.60833	0.0018107
30.61667	0.0017018
30.625	0.0015994
30.63333	0.0015032
30.64167	0.0014122
30.65	0.0013264
30.65833	0.0012454
30.66667	0.0011695
30.675	0.0010979
30.68333	0.0010307
30.69167	0.0009684
30.7	0.00091
30.70833	0.0008541
30.71667	0.0008012
30.725	0.0007519
30.73333	0.0007049
30.74167	0.0006607
30.75	0.0006208
30.75833	0.0005839
30.76667	0.0005489
30.775	0.000517
30.78333	0.0004876
30.79167	0.0004599
30.8	0.0004345
30.80833	0.0004123
30.81667	0.0003912
30.825	0.0003719
30.83333	0.0003545
30.84167	0.0003381
30.85	0.0003226
30.85833	0.0003091
30.86667	0.0002964
30.875	0.0002838
30.88333	0.0002732
30.89167	0.0002622
30.9	0.0002518
30.90833	0.0002425
30.91667	0.0002339
30.925	0.0002249
30.93333	0.0002169
30.94167	0.0002088
30.95	0.0002
30.95833	0.0001914
30.96667	0.0001831
30.975	0.0001751
30.98333	0.0001663
30.99167	0.0001573
31	0.0001475
31.00833	0.0001374
31.01667	0.0001267
31.025	0.0001163
31.03333	0.0001069
31.04167	9.78e-005
31.05	8.83e-005
31.05833	7.81e-005
31.06667	6.76e-005
31.075	5.65e-005
31.08333	4.46e-005
31.09167	3.29e-005
31.1	2.22e-005
31.10833	1.2e-005
31.11667	1.6e-006
31.125	-8.4e-006
31.13333	-1.76e-005
31.14167	-2.71e-005
31.15	-3.72e-005
31.15833	-4.71e-005
31.16667	-5.68e-005
31.175	-6.73e-005
31.18333	-7.83e-005
31.19167	-8.86e-005
31.2	-9.81e-005
31.20833	-0.0001078
31.21667	-0.0001166
31.225	-0.0001242
31.23333	-0.0001325
31.24167	-0.0001417
31.25	-0.000151
31.25833	-0.0001605
31.26667	-0.000171
31.275	-0.0001817
31.28333	-0.0001913
31.29167	-0.000201
31.3	-0.0002109
31.30833	-0.0002208
31.31667	-0.0002299
31.325	-0.0002401
31.33333	-0.0002503
31.34167	-0.0002606
31.35	-0.0002716
31.35833	-0.0002833
31.36667	-0.0002946
31.375	-0.0003055
31.38333	-0.000316
31.39167	-0.0003246
31.4	-0.000332
31.40833	-0.0003381
31.41667	-0.0003441
31.425	-0.0003484
31.43333	-0.0003522
31.44167	-0.0003558
31.45	-0.0003591
31.45833	-0.000361
31.46667	-0.0003631
31.475	-0.0003655
31.48333	-0.0003676
31.49167	-0.0003692
31.5	-0.0003713
31.50833	-0.000373
31.51667	-0.0003739
31.525	-0.0003744
31.53333	-0.0003755
31.54167	-0.0003766
31.55	-0.0003776
31.55833	-0.0003798
31.56667	-0.0003829
31.575	-0.000387
31.58333	-0.0003918
31.59167	-0.000399
31.6	-0.000407
31.60833	-0.000416
31.61667	-0.0004254
31.625	-0.0004352
31.63333	-0.0004436
31.64167	-0.0004524
31.65	-0.0004612
31.65833	-0.0004706
31.66667	-0.0004804
31.675	-0.0004909
31.68333	-0.0005012
31.69167	-0.0005112
31.7	-0.0005194
31.70833	-0.0005271
31.71667	-0.0005334
31.725	-0.0005383
31.73333	-0.0005428
31.74167	-0.0005471
31.75	-0.0005501
31.75833	-0.0005538
31.76667	-0.0005583
31.775	-0.0005616
31.78333	-0.0005659
31.79167	-0.0005701
31.8	-0.000573
31.80833	-0.000574
31.81667	-0.0005751
31.825	-0.0005749
31.83333	-0.0005735
31.84167	-0.0005717
31.85	-0.00057
31.85833	-0.0005669
31.86667	-0.0005632
31.875	-0.0005593
31.88333	-0.0005548
31.89167	-0.00055
31.9	-0.0005453
31.90833	-0.0005405
31.91667	-0.0005351
31.925	-0.0005297
31.93333	-0.000524
31.94167	-0.0005183
31.95	-0.0005127
31.95833	-0.000508
31.96667	-0.0005043
31.975	-0.000501
31.98333	-0.000498
31.99167	-0.0004953
32	-0.0004915
32.00833	-0.0004877
32.01667	-0.0004832
32.025	-0.0004791
32.03333	-0.0004758
32.04167	-0.0004734
32.05	-0.0004708
32.05833	-0.0004696
32.06667	-0.0004694
32.075	-0.0004695
32.08333	-0.00047
32.09167	-0.0004715
32.1	-0.0004729
32.10833	-0.0004737
32.11667	-0.0004743
32.125	-0.0004759
32.13333	-0.0004778
32.14167	-0.0004807
32.15	-0.0004845
32.15833	-0.0004889
32.16667	-0.0004923
32.175	-0.0004959
32.18333	-0.000499
32.19167	-0.0005018
32.2	-0.000505
32.20833	-0.00051
32.21667	-0.0005152
32.225	-0.0005198
32.23333	-0.0005252
32.24167	-0.0005301
32.25	-0.0005334
32.25833	-0.0005364
32.26667	-0.0005403
32.275	-0.0005439
32.28333	-0.0005469
32.29167	-0.0005507
32.3	-0.0005544
32.30833	-0.0005571
32.31667	-0.0005597
32.325	-0.0005625
32.33333	-0.0005653
32.34167	-0.0005681
32.35	-0.0005713
32.35833	-0.0005738
32.36667	-0.0005762
32.375	-0.0005788
32.38333	-0.0005814
32.39167	-0.0005838
32.4	-0.0005868
32.40833	-0.0005899
32.41667	-0.0005919
32.425	-0.0005937
32.43333	-0.0005949
32.44167	-0.0005963
32.45	-0.0005968
32.45833	-0.0005973
32.46667	-0.0005977
32.475	-0.0005987
32.48333	-0.000599
32.49167	-0.0005995
32.5	-0.0005998
32.50833	-0.0006006
32.51667	-0.0006004
32.525	-0.0006003
32.53333	-0.0006006
32.54167	-0.0006018
32.55	-0.0006021
32.55833	-0.0006031
32.56667	-0.0006039
32.575	-0.0006042
32.58333	-0.0006041
32.59167	-0.0006043
32.6	-0.000604
32.60833	-0.000603
32.61667	-0.0006019
32.625	-0.0005996
32.63333	-0.0005963
32.64167	-0.000592
32.65	-0.0005869
32.65833	-0.0005808
32.66667	-0.0005745
32.675	-0.0005678
32.68333	-0.0005618
32.69167	-0.0005564
32.7	-0.0005511
32.70833	-0.0005455
32.71667	-0.0005401
32.725	-0.0005331
32.73333	-0.0005257
32.74167	-0.0005188
32.75	-0.0005124
32.75833	-0.0005067
32.76667	-0.000503
32.775	-0.0005001
32.78333	-0.0004975
32.79167	-0.000496
32.8	-0.0004951
32.80833	-0.0004946
32.81667	-0.0004945
32.825	-0.0004952
32.83333	-0.0004957
32.84167	-0.0004964
32.85	-0.0004989
32.85833	-0.0005028
32.86667	-0.000508
32.875	-0.0005154
32.88333	-0.0005247
32.89167	-0.0005329
32.9	-0.0005416
32.90833	-0.0005504
32.91667	-0.0005586
32.925	-0.0005661
32.93333	-0.0005751
32.94167	-0.000584
32.95	-0.0005928
32.95833	-0.0006026
32.96667	-0.0006132
32.975	-0.000623
32.98333	-0.0006334
32.99167	-0.0006434
33	-0.0006521
33.00833	-0.0006601
33.01667	-0.0006674
33.025	-0.0006737
33.03333	-0.0006796
33.04167	-0.0006856
33.05	-0.0006904
33.05833	-0.0006943
33.06667	-0.0006971
33.075	-0.0006992
33.08333	-0.0006996
33.09167	-0.0006997
33.1	-0.0007004
33.10833	-0.0007014
33.11667	-0.0007016
33.125	-0.0007014
33.13333	-0.000701
33.14167	-0.000699
33.15	-0.0006962
33.15833	-0.0006929
33.16667	-0.0006898
33.175	-0.0006869
33.18333	-0.0006841
33.19167	-0.0006815
33.2	-0.0006787
33.20833	-0.0006751
33.21667	-0.0006703
33.225	-0.0006647
33.23333	-0.0006574
33.24167	-0.0006505
33.25	-0.0006445
33.25833	-0.0006388
33.26667	-0.0006334
33.275	-0.0006297
33.28333	-0.000625
33.29167	-0.000619
33.3	-0.0006127
33.30833	-0.0006067
33.31667	-0.0006002
33.325	-0.0005955
33.33333	-0.000592
33.34167	-0.0005891
33.35	-0.0005862
33.35833	-0.0005833
33.36667	-0.0005788
33.375	-0.0005737
33.38333	-0.0005689
33.39167	-0.0005643
33.4	-0.0005597
33.40833	-0.0005559
33.41667	-0.0005526
33.425	-0.0005484
33.43333	-0.000544
33.44167	-0.0005393
33.45	-0.0005342
33.45833	-0.0005295
33.46667	-0.0005255
33.475	-0.0005216
33.48333	-0.0005178
33.49167	-0.000515
33.5	-0.0005112
33.50833	-0.0005066
33.51667	-0.0005018
33.525	-0.0004984
33.53333	-0.0004942
33.54167	-0.0004922
33.55	-0.0004919
33.55833	-0.0004927
33.56667	-0.0004933
33.575	-0.0004953
33.58333	-0.000497
33.59167	-0.0004989
33.6	-0.0005014
33.60833	-0.0005047
33.61667	-0.0005079
33.625	-0.0005119
33.63333	-0.0005159
33.64167	-0.0005204
33.65	-0.0005253
33.65833	-0.0005316
33.66667	-0.0005378
33.675	-0.0005453
33.68333	-0.000553
33.69167	-0.0005605
33.7	-0.0005666
33.70833	-0.0005721
33.71667	-0.0005762
33.725	-0.0005796
33.73333	-0.0005829
33.74167	-0.000587
33.75	-0.0005912
33.75833	-0.000595
33.76667	-0.0005979
33.775	-0.0006002
33.78333	-0.0006016
33.79167	-0.0006025
33.8	-0.0006039
33.80833	-0.0006056
33.81667	-0.0006075
33.825	-0.000609
33.83333	-0.0006105
33.84167	-0.0006118
33.85	-0.0006137
33.85833	-0.0006152
33.86667	-0.0006178
33.875	-0.0006216
33.88333	-0.0006261
33.89167	-0.0006307
33.9	-0.0006366
33.90833	-0.0006423
33.91667	-0.0006481
33.925	-0.000654
33.93333	-0.0006619
33.94167	-0.0006705
33.95	-0.0006799
33.95833	-0.0006892
33.96667	-0.0006994
33.975	-0.0007076
33.98333	-0.0007147
33.99167	-0.0007225
34	-0.0007306
34.00833	-0.0007377
34.01667	-0.0007459
34.025	-0.0007545
34.03333	-0.0007623
34.04167	-0.0007689
34.05	-0.0007749
34.05833	-0.0007796
34.06667	-0.0007829
34.075	-0.0007839
34.08333	-0.0007849
34.09167	-0.0007842
34.1	-0.0007831
34.10833	-0.0007807
34.11667	-0.0007787
34.125	-0.0007747
34.13333	-0.0007704
34.14167	-0.0007646
34.15	-0.0007582
34.15833	-0.0007506
34.16667	-0.0007428
34.175	-0.0007346
34.18333	-0.0007255
34.19167	-0.0007156
34.2	-0.0007046
34.20833	-0.0006938
34.21667	-0.0006816
34.225	-0.0006708
34.23333	-0.0006601
34.24167	-0.0006509
34.25	-0.0006412
34.25833	-0.0006332
34.26667	-0.0006242
34.275	-0.0006162
34.28333	-0.0006082
34.29167	-0.000601
34.3	-0.0005934
34.30833	-0.0005875
34.31667	-0.0005816
34.325	-0.0005761
34.33333	-0.0005706
34.34167	-0.0005666
34.35	-0.0005627
34.35833	-0.0005598
34.36667	-0.0005583
34.375	-0.0005587
34.38333	-0.0005602
34.39167	-0.0005634
34.4	-0.0005675
34.40833	-0.0005729
34.41667	-0.0005795
34.425	-0.0005859
34.43333	-0.0005932
34.44167	-0.0006006
34.45	-0.0006079
34.45833	-0.0006146
34.46667	-0.0006218
34.475	-0.000629
34.48333	-0.0006369
34.49167	-0.0006453
34.5	-0.0006537
34.50833	-0.0006633
34.51667	-0.0006719
34.525	-0.0006795
34.53333	-0.0006864
34.54167	-0.000694
34.55	-0.0006986
34.55833	-0.000704
34.56667	-0.0007093
34.575	-0.0007141
34.58333	-0.0007173
34.59167	-0.0007218
34.6	-0.0007248
34.60833	-0.0007265
34.61667	-0.0007277
34.625	-0.0007284
34.63333	-0.000728
34.64167	-0.0007275
34.65	-0.0007268
34.65833	-0.0007249
34.66667	-0.0007223
34.675	-0.000719
34.68333	-0.0007143
34.69167	-0.0007089
34.7	-0.0007036
34.70833	-0.0006984
34.71667	-0.0006932
34.725	-0.0006884
34.73333	-0.0006838
34.74167	-0.0006791
34.75	-0.0006733
34.75833	-0.0006668
34.76667	-0.0006597
34.775	-0.000652
34.78333	-0.0006439
34.79167	-0.0006365
34.8	-0.0006299
34.80833	-0.0006239
34.81667	-0.0006188
34.825	-0.0006152
34.83333	-0.0006119
34.84167	-0.0006088
34.85	-0.0006062
34.85833	-0.0006031
34.86667	-0.0005997
34.875	-0.0005964
34.88333	-0.0005942
34.89167	-0.0005924
34.9	-0.0005928
34.90833	-0.0005942
34.91667	-0.0005969
34.925	-0.0006004
34.93333	-0.0006049
34.94167	-0.0006091
34.95	-0.0006141
34.95833	-0.0006184
34.96667	-0.0006226
34.975	-0.0006263
34.98333	-0.0006304
34.99167	-0.000634
35	-0.0006387
35.00833	-0.0006438
35.01667	-0.0006488
35.025	-0.0006533
35.03333	-0.0006579
35.04167	-0.0006606
35.05	-0.000662
35.05833	-0.0006622
35.06667	-0.0006613
35.075	-0.0006592
35.08333	-0.0006575
35.09167	-0.0006554
35.1	-0.0006534
35.10833	-0.0006512
35.11667	-0.0006484
35.125	-0.0006444
35.13333	-0.0006394
35.14167	-0.0006339
35.15	-0.0006283
35.15833	-0.0006224
35.16667	-0.000617
35.175	-0.0006125
35.18333	-0.0006074
35.19167	-0.0006025
35.2	-0.0005976
35.20833	-0.0005922
35.21667	-0.0005861
35.225	-0.0005809
35.23333	-0.0005751
35.24167	-0.0005685
35.25	-0.0005618
35.25833	-0.0005552
35.26667	-0.0005475
35.275	-0.0005399
35.28333	-0.0005336
35.29167	-0.0005277
35.3	-0.0005219
35.30833	-0.0005171
35.31667	-0.0005128
35.325	-0.0005084
35.33333	-0.0005045
35.34167	-0.0005009
35.35	-0.0004984
35.35833	-0.0004967
35.36667	-0.0004958
35.375	-0.0004957
35.38333	-0.0004969
35.39167	-0.0004981
35.4	-0.0004996
35.40833	-0.0005006
35.41667	-0.0005008
35.425	-0.0005005
35.43333	-0.0005004
35.44167	-0.0004998
35.45	-0.0005003
35.45833	-0.0005016
35.46667	-0.0005036
35.475	-0.0005056
35.48333	-0.0005084
35.49167	-0.0005108
35.5	-0.0005133
35.50833	-0.0005151
35.51667	-0.0005171
35.525	-0.0005183
35.53333	-0.0005195
35.54167	-0.0005198
35.55	-0.0005206
35.55833	-0.0005211
35.56667	-0.0005214
35.575	-0.0005219
35.58333	-0.0005229
35.59167	-0.0005232
35.6	-0.0005239
35.60833	-0.0005251
35.61667	-0.0005252
35.625	-0.0005258
35.63333	-0.000527
35.64167	-0.0005277
35.65	-0.0005291
35.65833	-0.000532
35.66667	-0.0005347
35.675	-0.0005374
35.68333	-0.0005407
35.69167	-0.0005429
35.7	-0.0005443
35.70833	-0.0005455
35.71667	-0.000547
35.725	-0.0005481
35.73333	-0.0005499
35.74167	-0.0005524
35.75	-0.0005553
35.75833	-0.0005579
35.76667	-0.0005606
35.775	-0.0005638
35.78333	-0.0005666
35.79167	-0.0005696
35.8	-0.0005728
35.80833	-0.000576
35.81667	-0.0005788
35.825	-0.0005813
35.83333	-0.000583
35.84167	-0.0005841
35.85	-0.0005848
35.85833	-0.000585
35.86667	-0.0005849
35.875	-0.0005847
35.88333	-0.0005848
35.89167	-0.0005843
35.9	-0.0005833
35.90833	-0.0005819
35.91667	-0.0005801
35.925	-0.0005782
35.93333	-0.0005772
35.94167	-0.0005768
35.95	-0.0005764
35.95833	-0.0005763
35.96667	-0.0005759
35.975	-0.0005743
35.98333	-0.0005727
35.99167	-0.0005714
36	-0.0005704
36.00833	-0.0005704
36.01667	-0.0005717
36.025	-0.0005733
36.03333	-0.0005752
36.04167	-0.0005765
36.05	-0.0005778
36.05833	-0.0005791
36.06667	-0.0005799
36.075	-0.0005809
36.08333	-0.0005827
36.09167	-0.0005845
36.1	-0.0005866
36.10833	-0.0005897
36.11667	-0.000594
36.125	-0.0005988
36.13333	-0.0006038
36.14167	-0.0006085
36.15	-0.0006125
36.15833	-0.0006157
36.16667	-0.0006191
36.175	-0.0006232
36.18333	-0.0006281
36.19167	-0.0006335
36.2	-0.0006394
36.20833	-0.000645
36.21667	-0.00065
36.225	-0.0006544
36.23333	-0.0006587
36.24167	-0.0006632
36.25	-0.0006676
36.25833	-0.0006728
36.26667	-0.0006782
36.275	-0.0006839
36.28333	-0.0006895
36.29167	-0.0006948
36.3	-0.0006994
36.30833	-0.0007041
36.31667	-0.0007077
36.325	-0.0007099
36.33333	-0.0007116
36.34167	-0.0007128
36.35	-0.0007125
36.35833	-0.0007118
36.36667	-0.0007119
36.375	-0.0007108
36.38333	-0.0007099
36.39167	-0.0007088
36.4	-0.0007068
36.40833	-0.0007038
36.41667	-0.0007017
36.425	-0.0006985
36.43333	-0.0006946
36.44167	-0.0006909
36.45	-0.0006868
36.45833	-0.0006808
36.46667	-0.0006747
36.475	-0.0006685
36.48333	-0.0006623
36.49167	-0.0006571
36.5	-0.0006537
36.50833	-0.0006515
36.51667	-0.0006498
36.525	-0.0006484
36.53333	-0.0006456
36.54167	-0.0006421
36.55	-0.0006377
36.55833	-0.000633
36.56667	-0.000627
36.575	-0.0006218
36.58333	-0.0006167
36.59167	-0.0006117
36.6	-0.0006061
36.60833	-0.0006018
36.61667	-0.0005976
36.625	-0.0005929
36.63333	-0.000588
36.64167	-0.0005841
36.65	-0.0005803
36.65833	-0.0005769
36.66667	-0.0005741
36.675	-0.000572
36.68333	-0.0005701
36.69167	-0.0005682
36.7	-0.0005667
36.70833	-0.0005652
36.71667	-0.0005641
36.725	-0.000562
36.73333	-0.0005602
36.74167	-0.0005572
36.75	-0.0005541
36.75833	-0.0005511
36.76667	-0.0005493
36.775	-0.0005482
36.78333	-0.0005491
36.79167	-0.0005509
36.8	-0.0005538
36.80833	-0.0005569
36.81667	-0.0005601
36.825	-0.0005631
36.83333	-0.0005666
36.84167	-0.0005701
36.85	-0.0005738
36.85833	-0.0005789
36.86667	-0.0005842
36.875	-0.0005902
36.88333	-0.000597
36.89167	-0.0006047
36.9	-0.0006114
36.90833	-0.0006187
36.91667	-0.0006256
36.925	-0.000632
36.93333	-0.0006377
36.94167	-0.000644
36.95	-0.0006498
36.95833	-0.0006559
36.96667	-0.0006618
36.975	-0.0006679
36.98333	-0.0006738
36.99167	-0.0006791
37	-0.0006838
37.00833	-0.0006885
37.01667	-0.0006918
37.025	-0.0006951
37.03333	-0.0006984
37.04167	-0.0007007
37.05	-0.0007019
37.05833	-0.000704
37.06667	-0.0007045
37.075	-0.0007044
37.08333	-0.0007049
37.09167	-0.0007046
37.1	-0.0007027
37.10833	-0.0007002
37.11667	-0.0006974
37.125	-0.0006933
37.13333	-0.0006891
37.14167	-0.0006851
37.15	-0.0006815
37.15833	-0.0006767
37.16667	-0.0006715
37.175	-0.0006652
37.18333	-0.0006579
37.19167	-0.0006493
37.2	-0.0006406
37.20833	-0.0006326
37.21667	-0.0006249
37.225	-0.0006184
37.23333	-0.0006125
37.24167	-0.000607
37.25	-0.0006006
37.25833	-0.0005945
37.26667	-0.0005882
37.275	-0.0005824
37.28333	-0.0005774
37.29167	-0.0005739
37.3	-0.0005705
37.30833	-0.0005674
37.31667	-0.0005644
37.325	-0.0005615
37.33333	-0.0005594
37.34167	-0.0005581
37.35	-0.0005576
37.35833	-0.0005585
37.36667	-0.0005604
37.375	-0.0005619
37.38333	-0.0005648
37.39167	-0.0005682
37.4	-0.0005716
37.40833	-0.000575
37.41667	-0.0005788
37.425	-0.0005814
37.43333	-0.0005848
37.44167	-0.000587
37.45	-0.000589
37.45833	-0.0005906
37.46667	-0.0005929
37.475	-0.0005938
37.48333	-0.0005958
37.49167	-0.0005971
37.5	-0.0005986
37.50833	-0.0005984
37.51667	-0.0005977
37.525	-0.0005956
37.53333	-0.0005933
37.54167	-0.00059
37.55	-0.0005876
37.55833	-0.0005859
37.56667	-0.0005846
37.575	-0.0005835
37.58333	-0.000582
37.59167	-0.0005803
37.6	-0.0005776
37.60833	-0.0005746
37.61667	-0.0005711
37.625	-0.0005694
37.63333	-0.000568
37.64167	-0.0005678
37.65	-0.0005688
37.65833	-0.0005707
37.66667	-0.0005724
37.675	-0.0005745
37.68333	-0.0005777
37.69167	-0.0005808
37.7	-0.0005851
37.70833	-0.00059
37.71667	-0.0005956
37.725	-0.000601
37.73333	-0.0006068
37.74167	-0.0006118
37.75	-0.0006179
37.75833	-0.0006234
37.76667	-0.0006291
37.775	-0.0006343
37.78333	-0.0006403
37.79167	-0.0006451
37.8	-0.0006499
37.80833	-0.000654
37.81667	-0.0006586
37.825	-0.0006629
37.83333	-0.0006669
37.84167	-0.000671
37.85	-0.0006759
37.85833	-0.0006799
37.86667	-0.000683
37.875	-0.0006863
37.88333	-0.0006891
37.89167	-0.0006913
37.9	-0.0006929
37.90833	-0.0006948
37.91667	-0.0006958
37.925	-0.0006968
37.93333	-0.0006972
37.94167	-0.0006984
37.95	-0.0006995
37.95833	-0.0007005
37.96667	-0.0007014
37.975	-0.0007029
37.98333	-0.0007036
37.99167	-0.0007038
38	-0.0007038
38.00833	-0.0007035
38.01667	-0.0007026
38.025	-0.0007018
38.03333	-0.0007015
38.04167	-0.0007021
38.05	-0.0007032
38.05833	-0.0007038
38.06667	-0.0007048
38.075	-0.0007049
38.08333	-0.0007037
38.09167	-0.0007016
38.1	-0.0007004
38.10833	-0.0006992
38.11667	-0.0006981
38.125	-0.0006973
38.13333	-0.0006966
38.14167	-0.000695
38.15	-0.000692
38.15833	-0.0006891
38.16667	-0.0006857
38.175	-0.0006819
38.18333	-0.000678
38.19167	-0.0006735
38.2	-0.0006686
38.20833	-0.0006632
38.21667	-0.0006573
38.225	-0.0006504
38.23333	-0.0006443
38.24167	-0.000638
38.25	-0.0006322
38.25833	-0.0006272
38.26667	-0.0006223
38.275	-0.0006162
38.28333	-0.0006102
38.29167	-0.0006032
38.3	-0.000595
38.30833	-0.000587
38.31667	-0.0005797
38.325	-0.0005722
38.33333	-0.0005641
38.34167	-0.0005565
38.35	-0.000549
38.35833	-0.0005406
38.36667	-0.0005317
38.375	-0.0005238
38.38333	-0.0005161
38.39167	-0.0005092
38.4	-0.0005042
38.40833	-0.0005008
38.41667	-0.0004977
38.425	-0.000495
38.43333	-0.0004921
38.44167	-0.0004895
38.45	-0.0004879
38.45833	-0.0004886
38.46667	-0.000492
38.475	-0.0004975
38.48333	-0.0005041
38.49167	-0.0005112
38.5	-0.0005177
38.50833	-0.0005231
38.51667	-0.0005282
38.525	-0.0005329
38.53333	-0.0005373
38.54167	-0.0005421
38.55	-0.0005468
38.55833	-0.0005518
38.56667	-0.0005567
38.575	-0.0005617
38.58333	-0.0005665
38.59167	-0.0005719
38.6	-0.0005775
38.60833	-0.0005843
38.61667	-0.0005915
38.625	-0.0005984
38.63333	-0.0006044
38.64167	-0.0006092
38.65	-0.0006123
38.65833	-0.0006137
38.66667	-0.0006141
38.675	-0.0006149
38.68333	-0.0006156
38.69167	-0.0006164
38.7	-0.0006181
38.70833	-0.0006201
38.71667	-0.0006213
38.725	-0.0006219
38.73333	-0.0006223
38.74167	-0.0006217
38.75	-0.0006212
38.75833	-0.0006209
38.76667	-0.0006217
38.775	-0.0006229
38.78333	-0.0006246
38.79167	-0.0006258
38.8	-0.000627
38.80833	-0.0006275
38.81667	-0.0006282
38.825	-0.0006286
38.83333	-0.0006295
38.84167	-0.0006308
38.85	-0.0006313
38.85833	-0.0006312
38.86667	-0.0006315
38.875	-0.000632
38.88333	-0.0006328
38.89167	-0.0006345
38.9	-0.0006372
38.90833	-0.0006398
38.91667	-0.0006424
38.925	-0.0006437
38.93333	-0.0006446
38.94167	-0.0006452
38.95	-0.0006458
38.95833	-0.0006463
38.96667	-0.0006485
38.975	-0.0006515
38.98333	-0.0006537
38.99167	-0.0006555
39	-0.0006574
39.00833	-0.0006579
39.01667	-0.0006575
39.025	-0.0006582
39.03333	-0.0006601
39.04167	-0.0006614
39.05	-0.0006634
39.05833	-0.0006655
39.06667	-0.0006668
39.075	-0.0006676
39.08333	-0.000669
39.09167	-0.0006695
39.1	-0.0006707
39.10833	-0.0006719
39.11667	-0.0006731
39.125	-0.0006736
39.13333	-0.0006751
39.14167	-0.0006753
39.15	-0.0006758
39.15833	-0.000676
39.16667	-0.0006766
39.175	-0.0006768
39.18333	-0.0006783
39.19167	-0.0006796
39.2	-0.0006803
39.20833	-0.0006804
39.21667	-0.0006803
39.225	-0.0006785
39.23333	-0.0006757
39.24167	-0.000673
39.25	-0.0006698
39.25833	-0.0006665
39.26667	-0.0006632
39.275	-0.0006605
39.28333	-0.0006574
39.29167	-0.0006548
39.3	-0.0006512
39.30833	-0.0006482
39.31667	-0.0006455
39.325	-0.0006433
39.33333	-0.0006409
39.34167	-0.0006398
39.35	-0.0006393
39.35833	-0.0006378
39.36667	-0.000636
39.375	-0.0006345
39.38333	-0.0006331
39.39167	-0.0006304
39.4	-0.0006282
39.40833	-0.0006268
39.41667	-0.0006253
39.425	-0.0006229
39.43333	-0.0006208
39.44167	-0.0006202
39.45	-0.0006198
39.45833	-0.0006196
39.46667	-0.0006209
39.475	-0.0006238
39.48333	-0.0006257
39.49167	-0.0006275
39.5	-0.0006293
39.50833	-0.0006319
39.51667	-0.0006334
39.525	-0.0006353
39.53333	-0.0006377
39.54167	-0.000641
39.55	-0.0006429
39.55833	-0.0006452
39.56667	-0.0006482
39.575	-0.0006504
39.58333	-0.0006514
39.59167	-0.0006531
39.6	-0.0006546
39.60833	-0.0006554
39.61667	-0.0006558
39.625	-0.0006571
39.63333	-0.0006577
39.64167	-0.0006575
39.65	-0.000657
39.65833	-0.0006565
39.66667	-0.0006555
39.675	-0.0006551
39.68333	-0.000656
39.69167	-0.0006565
39.7	-0.0006574
39.70833	-0.0006588
39.71667	-0.0006596
39.725	-0.0006599
39.73333	-0.0006609
39.74167	-0.0006616
39.75	-0.000662
39.75833	-0.000662
39.76667	-0.0006613
39.775	-0.0006601
39.78333	-0.0006594
39.79167	-0.000659
39.8	-0.0006595
39.80833	-0.0006618
39.81667	-0.0006649
39.825	-0.0006674
39.83333	-0.00067
39.84167	-0.0006721
39.85	-0.0006727
39.85833	-0.0006725
39.86667	-0.0006731
39.875	-0.0006738
39.88333	-0.0006742
39.89167	-0.0006751
39.9	-0.0006763
39.90833	-0.0006768
39.91667	-0.0006762
39.925	-0.000675
39.93333	-0.0006737
39.94167	-0.0006711
39.95	-0.0006677
39.95833	-0.0006645
39.96667	-0.0006619
39.975	-0.0006586
39.98333	-0.0006556
39.99167	-0.0006532
40	-0.0006508
40.00833	-0.0006481
40.01667	-0.0006454
40.025	-0.0006423
40.03333	-0.0006389
40.04167	-0.0006349
40.05	-0.0006302
40.05833	-0.0006255
40.06667	-0.000621
40.075	-0.0006174
40.08333	-0.000614
40.09167	-0.0006116
40.1	-0.0006101
40.10833	-0.0006085
40.11667	-0.0006059
40.125	-0.000604
40.13333	-0.0006011
40.14167	-0.0005979
40.15	-0.0005953
40.15833	-0.0005936
40.16667	-0.0005914
40.175	-0.0005903
40.18333	-0.000589
40.19167	-0.0005875
40.2	-0.0005852
40.20833	-0.0005832
40.21667	-0.000581
40.225	-0.0005794
40.23333	-0.0005777
40.24167	-0.0005784
40.25	-0.0005798
40.25833	-0.0005825
40.26667	-0.0005857
40.275	-0.0005902
40.28333	-0.0005933
40.29167	-0.0005963
40.3	-0.0005992
40.30833	-0.0006023
40.31667	-0.000606
40.325	-0.0006105
40.33333	-0.0006163
40.34167	-0.0006222
40.35	-0.000628
40.35833	-0.0006329
40.36667	-0.0006378
40.375	-0.0006418
40.38333	-0.0006455
40.39167	-0.0006492
40.4	-0.000653
40.40833	-0.0006559
40.41667	-0.0006584
40.425	-0.000661
40.43333	-0.0006631
40.44167	-0.0006655
40.45	-0.0006689
40.45833	-0.0006725
40.46667	-0.0006759
40.475	-0.0006799
40.48333	-0.0006825
40.49167	-0.0006836
40.5	-0.0006845
40.50833	-0.0006848
40.51667	-0.0006837
40.525	-0.0006834
40.53333	-0.0006835
40.54167	-0.000683
40.55	-0.0006823
40.55833	-0.0006819
40.56667	-0.0006807
40.575	-0.0006787
40.58333	-0.0006767
40.59167	-0.0006737
40.6	-0.0006699
40.60833	-0.0006654
40.61667	-0.0006598
40.625	-0.0006531
40.63333	-0.0006462
40.64167	-0.0006382
40.65	-0.0006291
40.65833	-0.0006208
40.66667	-0.0006121
40.675	-0.000602
40.68333	-0.0005911
40.69167	-0.0005796
40.7	-0.0005655
40.70833	-0.0005494
40.71667	-0.000533
40.725	-0.0005162
40.73333	-0.000498
40.74167	-0.0004792
40.75	-0.0004598
40.75833	-0.0004383
40.76667	-0.0004145
40.775	-0.0003901
40.78333	-0.0003642
40.79167	-0.0003383
40.8	-0.0003123
40.80833	-0.000286
40.81667	-0.0002592
40.825	-0.0002318
40.83333	-0.0002027
40.84167	-0.0001723
40.85	-0.0001413
40.85833	-0.0001101
40.86667	-7.88e-005
40.875	-4.81e-005
40.88333	-1.84e-005
40.89167	1.05e-005
40.9	3.93e-005
40.90833	6.73e-005
40.91667	9.51e-005
40.925	0.0001218
40.93333	0.0001485
40.94167	0.000174
40.95	0.000199
40.95833	0.0002224
40.96667	0.0002456
40.975	0.0002677
40.98333	0.0002888
40.99167	0.0003089
41	0.0003283
41.00833	0.0003466
41.01667	0.0003631
41.025	0.0003784
41.03333	0.0003929
41.04167	0.0004061
41.05	0.0004182
41.05833	0.0004296
41.06667	0.0004402
41.075	0.0004491
41.08333	0.0004564
41.09167	0.0004622
41.1	0.000467
41.10833	0.0004707
41.11667	0.0004741
41.125	0.0004763
41.13333	0.000477
41.14167	0.0004763
41.15	0.0004734
41.15833	0.000468
41.16667	0.0004621
41.175	0.0004563
41.18333	0.0004496
41.19167	0.0004429
41.2	0.0004364
41.20833	0.0004284
41.21667	0.0004193
41.225	0.0004085
41.23333	0.0003978
41.24167	0.0003861
41.25	0.0003754
41.25833	0.0003649
41.26667	0.0003565
41.275	0.0003474
41.28333	0.0003392
41.29167	0.0003309
41.3	0.0003227
41.30833	0.0003137
41.31667	0.0003057
41.325	0.0002983
41.33333	0.0002912
41.34167	0.0002849
41.35	0.0002785
41.35833	0.0002718
41.36667	0.000265
41.375	0.0002582
41.38333	0.0002517
41.39167	0.0002453
41.4	0.0002394
41.40833	0.0002331
41.41667	0.000226
41.425	0.0002172
41.43333	0.0002089
41.44167	0.0001994
41.45	0.0001894
41.45833	0.000179
41.46667	0.0001699
41.475	0.0001591
41.48333	0.0001481
41.49167	0.0001372
41.5	0.0001254
41.50833	0.0001113
41.51667	9.71e-005
41.525	8.12e-005
41.53333	6.39e-005
41.54167	4.68e-005
41.55	3e-005
41.55833	1.25e-005
41.56667	-4e-006
41.575	-2.04e-005
41.58333	-3.8e-005
41.59167	-5.58e-005
41.6	-7.32e-005
41.60833	-9.08e-005
41.61667	-0.0001074
41.625	-0.0001223
41.63333	-0.0001361
41.64167	-0.0001497
41.65	-0.0001629
41.65833	-0.0001764
41.66667	-0.0001897
41.675	-0.0002023
41.68333	-0.0002134
41.69167	-0.0002223
41.7	-0.0002287
41.70833	-0.0002344
41.71667	-0.0002386
41.725	-0.0002425
41.73333	-0.0002462
41.74167	-0.0002496
41.75	-0.0002507
41.75833	-0.0002508
41.76667	-0.0002492
41.775	-0.0002467
41.78333	-0.0002434
41.79167	-0.0002409
41.8	-0.0002386
41.80833	-0.0002367
41.81667	-0.0002337
41.825	-0.0002319
41.83333	-0.00023
41.84167	-0.0002277
41.85	-0.0002262
41.85833	-0.000228
41.86667	-0.0002299
41.875	-0.0002327
41.88333	-0.0002372
41.89167	-0.0002421
41.9	-0.0002457
41.90833	-0.0002505
41.91667	-0.0002561
41.925	-0.0002622
41.93333	-0.0002697
41.94167	-0.0002787
41.95	-0.0002878
41.95833	-0.0002968
41.96667	-0.0003061
41.975	-0.000315
41.98333	-0.0003236
41.99167	-0.0003323
42	-0.0003423
42.00833	-0.0003526
42.01667	-0.0003631
42.025	-0.0003737
42.03333	-0.000384
42.04167	-0.0003928
42.05	-0.0004007
42.05833	-0.0004077
42.06667	-0.000414
42.075	-0.0004197
42.08333	-0.0004251
42.09167	-0.0004298
42.1	-0.0004343
42.10833	-0.0004376
42.11667	-0.000441
42.125	-0.000444
42.13333	-0.0004471
42.14167	-0.0004501
42.15	-0.0004539
42.15833	-0.0004568
42.16667	-0.0004587
42.175	-0.0004592
42.18333	-0.0004593
42.19167	-0.0004576
42.2	-0.0004559
42.20833	-0.0004546
42.21667	-0.000454
42.225	-0.0004529
42.23333	-0.0004523
42.24167	-0.0004517
42.25	-0.0004514
42.25833	-0.0004512
42.26667	-0.0004511
42.275	-0.0004518
42.28333	-0.0004525
42.29167	-0.0004533
42.3	-0.0004531
42.30833	-0.0004527
42.31667	-0.0004519
42.325	-0.0004511
42.33333	-0.0004499
42.34167	-0.0004501
42.35	-0.0004505
42.35833	-0.0004511
42.36667	-0.0004509
42.375	-0.0004512
42.38333	-0.0004503
42.39167	-0.0004498
42.4	-0.000449
42.40833	-0.0004491
42.41667	-0.0004486
42.425	-0.0004488
42.43333	-0.0004478
42.44167	-0.0004463
42.45	-0.0004443
42.45833	-0.000442
42.46667	-0.0004396
42.475	-0.0004386
42.48333	-0.0004387
42.49167	-0.0004397
42.5	-0.0004414
42.50833	-0.0004429
42.51667	-0.0004439
42.525	-0.0004439
42.53333	-0.0004423
42.54167	-0.0004408
42.55	-0.0004395
42.55833	-0.0004386
42.56667	-0.0004385
42.575	-0.0004401
42.58333	-0.0004414
42.59167	-0.0004429
42.6	-0.0004438
42.60833	-0.0004445
42.61667	-0.0004445
42.625	-0.0004453
42.63333	-0.0004465
42.64167	-0.000449
42.65	-0.0004516
42.65833	-0.0004549
42.66667	-0.0004581
42.675	-0.0004607
42.68333	-0.0004629
42.69167	-0.0004659
42.7	-0.0004696
42.70833	-0.0004737
42.71667	-0.000479
42.725	-0.0004846
42.73333	-0.0004897
42.74167	-0.0004936
42.75	-0.0004982
42.75833	-0.0005025
42.76667	-0.000508
42.775	-0.000514
42.78333	-0.0005212
42.79167	-0.0005273
42.8	-0.0005339
42.80833	-0.0005389
42.81667	-0.0005431
42.825	-0.000547
42.83333	-0.0005513
42.84167	-0.0005554
42.85	-0.0005609
42.85833	-0.000567
42.86667	-0.000573
42.875	-0.0005799
42.88333	-0.0005861
42.89167	-0.0005909
42.9	-0.0005955
42.90833	-0.0006
42.91667	-0.0006028
42.925	-0.0006055
42.93333	-0.0006079
42.94167	-0.00061
42.95	-0.000611
42.95833	-0.0006118
42.96667	-0.0006122
42.975	-0.0006121
42.98333	-0.0006115
42.99167	-0.0006115
43	-0.0006125
43.00833	-0.0006137
43.01667	-0.0006148
43.025	-0.0006159
43.03333	-0.0006164
43.04167	-0.0006154
43.05	-0.0006138
43.05833	-0.0006123
43.06667	-0.0006109
43.075	-0.0006092
43.08333	-0.0006078
43.09167	-0.000606
43.1	-0.000604
43.10833	-0.0006012
43.11667	-0.0005991
43.125	-0.0005973
43.13333	-0.0005961
43.14167	-0.0005943
43.15	-0.0005924
43.15833	-0.0005895
43.16667	-0.0005855
43.175	-0.000581
43.18333	-0.0005769
43.19167	-0.0005733
43.2	-0.0005707
43.20833	-0.0005689
43.21667	-0.0005673
43.225	-0.0005662
43.23333	-0.0005647
43.24167	-0.0005626
43.25	-0.0005603
43.25833	-0.0005583
43.26667	-0.0005557
43.275	-0.0005536
43.28333	-0.0005512
43.29167	-0.0005486
43.3	-0.0005458
43.30833	-0.0005433
43.31667	-0.0005398
43.325	-0.0005368
43.33333	-0.0005334
43.34167	-0.0005304
43.35	-0.0005272
43.35833	-0.0005251
43.36667	-0.000524
43.375	-0.0005237
43.38333	-0.0005233
43.39167	-0.0005226
43.4	-0.0005213
43.40833	-0.0005203
43.41667	-0.0005204
43.425	-0.0005214
43.43333	-0.000524
43.44167	-0.0005283
43.45	-0.0005321
43.45833	-0.0005349
43.46667	-0.0005376
43.475	-0.00054
43.48333	-0.0005416
43.49167	-0.000544
43.5	-0.0005469
43.50833	-0.0005501
43.51667	-0.0005534
43.525	-0.0005571
43.53333	-0.0005609
43.54167	-0.0005652
43.55	-0.0005699
43.55833	-0.0005754
43.56667	-0.0005805
43.575	-0.0005861
43.58333	-0.0005912
43.59167	-0.0005959
43.6	-0.0005993
43.60833	-0.0006032
43.61667	-0.0006063
43.625	-0.0006103
43.63333	-0.0006135
43.64167	-0.0006171
43.65	-0.0006205
43.65833	-0.0006228
43.66667	-0.0006234
43.675	-0.0006243
43.68333	-0.0006247
43.69167	-0.0006242
43.7	-0.0006256
43.70833	-0.0006276
43.71667	-0.0006301
43.725	-0.0006327
43.73333	-0.0006354
43.74167	-0.0006366
43.75	-0.0006368
43.75833	-0.0006358
43.76667	-0.0006343
43.775	-0.0006323
43.78333	-0.0006297
43.79167	-0.0006271
43.8	-0.0006247
43.80833	-0.0006222
43.81667	-0.0006197
43.825	-0.0006173
43.83333	-0.0006151
43.84167	-0.0006115
43.85	-0.0006079
43.85833	-0.0006033
43.86667	-0.0005977
43.875	-0.0005914
43.88333	-0.000585
43.89167	-0.0005774
43.9	-0.0005706
43.90833	-0.0005652
43.91667	-0.0005603
43.925	-0.0005565
43.93333	-0.0005542
43.94167	-0.000551
43.95	-0.0005478
43.95833	-0.0005451
43.96667	-0.0005426
43.975	-0.0005406
43.98333	-0.0005411
43.99167	-0.000543
44	-0.0005447
44.00833	-0.0005468
44.01667	-0.0005495
44.025	-0.0005513
44.03333	-0.0005527
44.04167	-0.0005561
44.05	-0.0005608
44.05833	-0.0005657
44.06667	-0.0005719
44.075	-0.0005791
44.08333	-0.000586
44.09167	-0.0005922
44.1	-0.0005983
44.10833	-0.0006046
44.11667	-0.0006105
44.125	-0.0006166
44.13333	-0.0006233
44.14167	-0.0006316
44.15	-0.0006394
44.15833	-0.0006473
44.16667	-0.0006538
44.175	-0.0006602
44.18333	-0.0006651
44.19167	-0.0006695
44.2	-0.0006738
44.20833	-0.0006796
44.21667	-0.0006848
44.225	-0.0006898
44.23333	-0.0006949
44.24167	-0.0006994
44.25	-0.0007022
44.25833	-0.0007051
44.26667	-0.0007075
44.275	-0.0007093
44.28333	-0.0007111
44.29167	-0.0007129
44.3	-0.0007146
44.30833	-0.0007159
44.31667	-0.000717
44.325	-0.0007182
44.33333	-0.0007191
44.34167	-0.0007187
44.35	-0.0007181
44.35833	-0.0007172
44.36667	-0.0007148
44.375	-0.0007121
44.38333	-0.0007105
44.39167	-0.0007085
44.4	-0.0007064
44.40833	-0.0007053
44.41667	-0.0007051
44.425	-0.0007039
44.43333	-0.0007029
44.44167	-0.0007019
44.45	-0.0006997
44.45833	-0.0006959
44.46667	-0.0006924
44.475	-0.0006893
44.48333	-0.0006864
44.49167	-0.0006842
44.5	-0.0006832
44.50833	-0.0006825
44.51667	-0.0006807
44.525	-0.0006784
44.53333	-0.0006764
44.54167	-0.000674
44.55	-0.0006717
44.55833	-0.00067
44.56667	-0.000669
44.575	-0.0006673
44.58333	-0.000665
44.59167	-0.000662
44.6	-0.000659
44.60833	-0.0006558
44.61667	-0.0006528
44.625	-0.00065
44.63333	-0.0006472
44.64167	-0.0006444
44.65	-0.0006414
44.65833	-0.0006386
44.66667	-0.0006358
44.675	-0.0006336
44.68333	-0.0006307
44.69167	-0.0006273
44.7	-0.0006229
44.70833	-0.0006179
44.71667	-0.0006128
44.725	-0.0006079
44.73333	-0.0006034
44.74167	-0.0006001
44.75	-0.000597
44.75833	-0.000594
44.76667	-0.0005911
44.775	-0.0005885
44.78333	-0.0005855
44.79167	-0.0005833
44.8	-0.0005805
44.80833	-0.0005785
44.81667	-0.0005759
44.825	-0.0005738
44.83333	-0.0005716
44.84167	-0.0005711
44.85	-0.0005703
44.85833	-0.0005711
44.86667	-0.0005714
44.875	-0.0005718
44.88333	-0.0005722
44.89167	-0.0005721
44.9	-0.0005714
44.90833	-0.0005717
44.91667	-0.0005731
44.925	-0.0005748
44.93333	-0.0005778
44.94167	-0.0005812
44.95	-0.0005838
44.95833	-0.0005856
44.96667	-0.0005863
44.975	-0.0005867
44.98333	-0.000588
44.99167	-0.0005902
45	-0.000593
