# Supplementary material for: Physicochemical quality assessment of four asparaginases
Source: PLoS One. 2025 Jun 16;20(6):e0326106. doi: 10.1371/journal.pone.0326106 (PMC12169553; doi:10.1371/journal.pone.0326106)
Supplement: S4 Fig — (ZIP) [file pone.0326106.s004.zip]

Archive with 5 entries (5 files):
- S4 Fig4 Raw Data CZE_Bionase.xlsx
- S4 Fig4 Raw Data CZE_Celginase.xlsx
- S4 Fig4 Raw Data CZE_L-Aspase.xlsx
- S4 Fig4 Raw Data CZE_Spectrila L-Aspase.xlsx
- S4 Fig4 Raw Data CZE_Spectrila.xlsx
