# Supplementary material for: Physicochemical quality assessment of four asparaginases
Source: PLoS One. 2025 Jun 16;20(6):e0326106. doi: 10.1371/journal.pone.0326106 (PMC12169553; doi:10.1371/journal.pone.0326106)
Supplement: S4 Fig — (ZIP) [file pone.0326106.s004.zip › S4 Fig4 Raw Data CZE_Bionase.xlsx]

## Sheet: Bionase
Sampling Rate:	2 Hz
X Axis Title:	Minutes
Y Axis Title:	AU
X Axis Multiplier:	0.016667
Y Axis Multiplier:	1e-06
Absorption
-8
-25
-46
-66
-78
-80
-76
-67
-56
-44
-32
-21
-9
5
23
46
70
94
115
131
142
152
162
173
185
196
205
212
218
225
234
244
255
264
270
273
274
275
277
280
284
289
293
296
298
299
302
308
315
321
326
329
332
337
341
347
352
357
363
368
372
376
379
383
387
390
392
393
395
400
407
415
423
429
433
435
435
435
435
434
434
435
438
444
452
460
465
467
469
472
476
479
480
480
481
485
492
500
508
515
522
529
537
546
554
561
565
568
572
578
585
592
598
603
608
615
622
627
632
636
640
643
646
650
656
663
669
675
680
684
686
687
688
691
695
699
704
709
715
719
722
722
723
726
731
738
744
748
752
754
757
759
760
761
763
767
773
781
789
795
799
803
808
813
818
822
825
828
832
837
840
843
847
852
860
871
882
893
903
910
915
918
922
927
934
941
946
952
959
968
977
985
992
998
1005
1014
1022
1029
1034
1038
1040
1042
1045
1049
1053
1057
1061
1066
1073
1079
1084
1088
1091
1094
1097
1101
1105
1107
1109
1111
1113
1115
1116
1117
1118
1121
1123
1125
1126
1126
1125
1123
1121
1119
1119
1121
1123
1123
1122
1120
1118
1116
1113
1111
1110
1110
1112
1114
1117
1120
1121
1122
1123
1124
1126
1129
1132
1135
1137
1137
1138
1140
1141
1140
1136
1132
1130
1131
1133
1135
1136
1137
1140
1145
1151
1155
1154
1152
1151
1153
1156
1159
1160
1160
1160
1159
1159
1158
1153
1145
1135
1123
1111
1098
1087
1083
1090
1108
1131
1150
1162
1166
1168
1168
1167
1166
1166
1169
1172
1176
1178
1179
1178
1177
1178
1181
1183
1184
1184
1182
1181
1181
1183
1185
1185
1183
1180
1177
1176
1177
1178
1180
1181
1182
1184
1184
1183
1180
1177
1176
1178
1181
1183
1181
1179
1179
1181
1185
1190
1193
1194
1195
1195
1196
1197
1199
1201
1204
1208
1211
1216
1219
1222
1223
1223
1222
1220
1219
1218
1217
1216
1214
1213
1212
1212
1214
1217
1221
1224
1223
1220
1217
1216
1217
1219
1220
1221
1220
1218
1215
1214
1215
1216
1216
1214
1212
1215
1238
1311
1478
1780
2233
2819
3500
4235
4997
5773
6555
7313
7946
8239
7916
6838
5224
3578
2354
1679
1409
1338
1326
1322
1314
1305
1298
1294
1291
1288
1284
1282
1280
1279
1279
1278
1278
1278
1278
1277
1275
1270
1266
1263
1261
1260
1257
1255
1252
1251
1249
1248
1247
1245
1242
1241
1240
1240
1239
1236
1234
1233
1233
1235
1238
1240
1241
1240
1237
1235
1234
1236
1239
1243
1245
1243
1237
1230
1226
1227
1230
1233
1235
1237
1238
1237
1234
1229
1225
1224
1226
1229
1232
1233
1231
1225
1218
1211
1205
1203
1207
1213
1221
1225
1224
1220
1214
1211
1213
1218
1225
1230
1232
1232
1231
1230
1228
1227
1225
1225
1225
1226
1229
1232
1235
1236
1235
1234
1232
1228
1224
1220
1218
1219
1221
1225
1228
1232
1234
1234
1232
1230
1228
1228
1230
1232
1234
1234
1231
1226
1221
1219
1220
1224
1227
1228
1227
1227
1227
1226
1224
1221
1218
1217
1216
1215
1214
1212
1210
1209
1210
1212
1212
1211
1209
1207
1207
1208
1208
1209
1211
1214
1217
1221
1223
1224
1222
1219
1216
1215
1216
1219
1222
1224
1225
1225
1226
1228
1229
1230
1230
1230
1229
1227
1222
1218
1216
1218
1222
1227
1231
1235
1237
1237
1235
1230
1226
1225
1227
1231
1235
1236
1237
1238
1237
1236
1234
1234
1233
1231
1229
1228
1229
1232
1234
1236
1237
1238
1240
1242
1244
1245
1245
1245
1245
1248
1251
1253
1253
1250
1247
1245
1246
1247
1250
1252
1252
1252
1250
1250
1250
1252
1255
1258
1259
1260
1261
1260
1259
1256
1253
1250
1249
1248
1249
1251
1254
1255
1254
1250
1246
1246
1248
1250
1250
1250
1250
1251
1251
1251
1251
1250
1248
1246
1245
1244
1245
1247
1250
1253
1255
1256
1256
1254
1253
1250
1248
1246
1246
1249
1253
1255
1254
1252
1251
1251
1249
1247
1245
1245
1245
1245
1242
1239
1237
1236
1237
1240
1243
1248
1252
1255
1257
1258
1257
1256
1253
1250
1247
1246
1247
1251
1256
1261
1264
1265
1262
1255
1248
1244
1245
1249
1252
1253
1252
1251
1251
1251
1252
1253
1255
1258
1262
1267
1272
1273
1271
1267
1263
1261
1262
1263
1263
1262
1262
1262
1263
1265
1267
1270
1273
1275
1276
1275
1274
1273
1271
1270
1270
1271
1271
1272
1271
1271
1270
1270
1271
1272
1275
1280
1287
1293
1297
1299
1300
1299
1298
1297
1296
1297
1299
1304
1310
1313
1314
1313
1310
1307
1304
1304
1305
1307
1309
1310
1311
1311
1312
1313
1315
1316
1316
1316
1316
1320
1324
1328
1331
1336
1342
1350
1354
1353
1346
1338
1331
1329
1333
1341
1347
1350
1348
1343
1339
1336
1334
1333
1334
1337
1340
1343
1349
1358
1368
1376
1379
1380
1387
1411
1467
1558
1665
1749
1774
1736
1658
1575
1507
1459
1428
1409
1399
1395
1395
1396
1398
1400
1400
1400
1398
1394
1390
1388
1389
1393
1396
1398
1398
1398
1398
1399
1400
1401
1400
1400
1401
1403
1405
1407
1406
1405
1403
1403
1404
1406
1407
1407
1408
1411
1415
1415
1412
1406
1402
1401
1402
1404
1405
1405
1405
1406
1410
1416
1422
1426
1429
1429
1427
1424
1421
1421
1423
1426
1431
1436
1442
1447
1450
1453
1455
1458
1463
1468
1473
1478
1481
1485
1491
1497
1503
1509
1515
1519
1522
1523
1525
1527
1531
1537
1545
1554
1563
1572
1581
1588
1592
1594
1595
1597
1603
1611
1620
1630
1642
1656
1672
1691
1712
1735
1759
1783
1805
1825
1842
1857
1872
1887
1900
1911
1920
1929
1943
1961
1986
2017
2051
2085
2109
2118
2111
2091
2064
2036
2009
1989
1973
1962
1953
1946
1941
1939
1940
1945
1952
1959
1964
1967
1971
1977
1988
2002
2020
2042
2068
2100
2136
2180
2240
2334
2492
2737
3060
3403
3674
3805
3790
3677
3530
3394
3290
3217
3169
3135
3108
3090
3086
3100
3129
3162
3189
3202
3198
3173
3123
3047
2952
2844
2732
2622
2522
2441
2385
2355
2348
2353
2361
2366
2365
2363
2370
2396
2446
2521
2613
2711
2804
2888
2964
3043
3141
3271
3440
3671
4056
4807
6218
8464
11367
14367
16795
18213
18539
17941
16683
15025
13190
11362
9674
8200
6966
5956
5143
4494
3979
3570
3245
2985
2777
2612
2483
2386
2316
2267
2235
2213
2198
2185
2172
2162
2158
2163
2180
2205
2233
2258
2272
2279
2286
2306
2349
2412
2485
2553
2602
2632
2656
2706
2835
3090
3491
4004
4552
5051
5441
5688
5778
5734
5629
5563
5597
5701
5774
5715
5492
5149
4770
4423
4136
3901
3699
3521
3371
3257
3172
3100
3022
2924
2804
2668
2526
2387
2261
2150
2055
1978
1917
1868
1828
1795
1768
1747
1731
1722
1718
1719
1724
1731
1738
1745
1749
1754
1762
1773
1790
1812
1839
1866
1893
1924
1961
2010
2078
2172
2288
2410
2512
2574
2588
2565
2521
2468
2408
2343
2277
2220
2178
2147
2118
2082
2038
1992
1950
1918
1892
1867
1837
1803
1768
1734
1701
1669
1637
1604
1569
1533
1496
1462
1431
1403
1377
1354
1335
1321
1312
1305
1297
1287
1275
1264
1256
1248
1241
1233
1225
1218
1214
1212
1214
1217
1220
1223
1225
1225
1224
1222
1222
1225
1229
1234
1240
1245
1248
1250
1252
1256
1262
1270
1274
1274
1271
1267
1263
1258
1250
1240
1231
1224
1221
1221
1222
1222
1220
1214
1208
1202
1198
1194
1190
1185
1177
1168
1160
1152
1144
1135
1124
1112
1102
1095
1089
1085
1080
1075
1070
1067
1065
1062
1057
1050
1042
1034
1030
1030
1030
1029
1027
1025
1025
1024
1021
1016
1012
1012
1014
1016
1016
1013
1011
1009
1009
1009
1009
1009
1009
1007
1006
1005
1005
1007
1008
1009
1009
1009
1009
1009
1010
1009
1008
1007
1006
1005
1002
996
990
985
981
980
979
978
977
976
975
973
970
965
957
948
940
934
931
930
930
929
926
919
912
905
902
902
902
901
898
892
885
878
873
869
868
867
865
863
862
860
858
855
849
842
836
831
829
831
834
837
837
834
830
826
824
822
818
813
809
809
811
812
810
806
804
802
801
798
796
796
801
807
812
814
813
810
807
805
804
804
804
803
803
801
800
799
801
806
813
820
827
833
836
835
833
831
830
832
834
837
840
840
839
838
835
834
834
834
833
832
830
829
831
837
844
850
852
853
855
857
859
860
860
859
858
858
860
863
866
870
874
877
879
880
880
878
877
877
881
886
890
893
896
899
901
903
905
905
904
901
897
893
891
891
893
898
905
911
914
914
911
909
907
906
906
906
908
908
906
902
899
896
895
894
892
890
888
886
884
882
879
876
872
870
870
872
874
875
875
877
879
882
886
887
886
882
875
868
863
861
861
860
859
859
858
858
857
858
859
859
857
853
848
845
844
844
842
837
830
823
817
813
813
815
816
816
814
810
805
801
796
791
788
786
785
782
777
769
762
757
753
750
747
743
738
733
730
728
727
725
720
712
703
695
689
685
683
683
683
683
682
680
674
665
654
644
635
630
626
624
622
619
615
611
606
601
596
593
592
592
591
589
586
584
582
580
576
572
568
564
562
559
557
554
551
550
548
546
545
543
542
542
542
541
540
538
533
526
521
517
515
515
517
518
518
516
513
510
508
508
512
516
518
516
512
508
508
510
514
516
514
512
511
512
513
515
516
517
519
520
520
519
517
512
508
504
502
500
500
500
499
497
497
499
502
503
500
497
495
496
498
499
498
497
496
496
497
497
497
498
500
503
504
505
506
507
510
514
517
516
511
505
500
498
500
505
511
516
519
521
521
521
521
522
523
524
524
522
520
519
521
524
528
532
537
543
551
556
558
554
548
541
538
540
545
550
553
555
558
562
567
573
577
579
582
585
590
593
596
598
603
614
