# Supplementary material for: Physicochemical quality assessment of four asparaginases
Source: PLoS One. 2025 Jun 16;20(6):e0326106. doi: 10.1371/journal.pone.0326106 (PMC12169553; doi:10.1371/journal.pone.0326106)
Supplement: S4 Fig — (ZIP) [file pone.0326106.s004.zip › S4 Fig4 Raw Data CZE_Celginase.xlsx]

## Sheet: Celginase
Sampling Rate:	2 Hz
X Axis Title:	Minutes
Y Axis Title:	AU
X Axis Multiplier:	0.016667
Y Axis Multiplier:	1e-06
Absorption
16
17
20
24
29
38
48
61
74
88
104
120
137
156
179
205
232
257
279
297
312
324
334
344
352
362
372
383
393
398
401
404
408
415
425
435
443
448
452
457
462
470
477
483
488
491
494
499
507
517
527
534
537
540
542
545
550
554
557
559
562
565
568
570
571
572
575
578
582
586
589
593
596
601
607
612
615
617
618
620
621
622
623
627
633
638
642
645
650
656
662
667
672
677
683
689
694
699
703
707
712
719
726
734
742
750
758
765
769
773
775
779
784
790
797
802
807
813
819
824
828
830
832
834
838
842
846
849
853
857
862
866
869
871
874
877
880
882
884
887
893
901
908
913
915
917
918
922
929
936
942
947
949
950
949
948
947
947
951
957
966
973
980
984
988
990
993
996
1001
1007
1013
1019
1025
1032
1039
1045
1051
1058
1067
1077
1086
1093
1099
1105
1112
1121
1131
1139
1146
1153
1161
1168
1171
1170
1166
1162
1158
1151
1143
1133
1125
1120
1119
1123
1136
1159
1190
1219
1241
1252
1255
1256
1257
1258
1261
1264
1267
1269
1272
1277
1284
1291
1295
1296
1295
1293
1291
1291
1292
1294
1295
1297
1299
1302
1304
1304
1304
1303
1305
1308
1312
1314
1314
1313
1314
1317
1319
1321
1321
1321
1320
1320
1319
1319
1321
1324
1327
1331
1333
1334
1333
1332
1332
1334
1337
1338
1338
1337
1336
1339
1343
1346
1349
1349
1349
1346
1343
1340
1337
1338
1341
1346
1350
1352
1352
1351
1348
1342
1336
1329
1325
1325
1328
1335
1343
1348
1349
1349
1347
1345
1345
1347
1348
1350
1351
1353
1357
1360
1363
1363
1362
1361
1361
1360
1359
1358
1358
1360
1364
1368
1371
1372
1373
1372
1370
1369
1370
1372
1374
1373
1371
1369
1370
1373
1376
1376
1374
1372
1371
1370
1370
1370
1372
1376
1379
1380
1379
1376
1374
1374
1376
1378
1379
1379
1379
1379
1380
1380
1380
1379
1377
1376
1377
1380
1385
1388
1388
1385
1380
1378
1379
1383
1387
1388
1385
1381
1379
1379
1380
1381
1383
1384
1386
1388
1390
1393
1395
1397
1397
1396
1394
1390
1387
1384
1383
1387
1401
1442
1545
1755
2109
2614
3243
3953
4706
5477
6256
7038
7799
8443
8755
8446
7359
5696
3975
2678
1956
1664
1587
1575
1573
1566
1558
1549
1542
1539
1538
1539
1538
1535
1531
1525
1520
1514
1509
1503
1497
1493
1490
1488
1487
1488
1489
1489
1488
1485
1483
1481
1480
1480
1479
1478
1476
1474
1472
1469
1465
1459
1452
1447
1443
1443
1444
1446
1446
1444
1441
1438
1436
1434
1434
1435
1436
1438
1438
1437
1434
1430
1425
1420
1416
1414
1413
1414
1415
1416
1415
1412
1409
1406
1406
1408
1412
1415
1417
1417
1416
1415
1413
1411
1409
1407
1407
1407
1407
1407
1405
1402
1399
1398
1398
1400
1401
1402
1402
1402
1402
1402
1402
1403
1405
1406
1406
1406
1407
1409
1412
1413
1411
1408
1405
1403
1402
1403
1404
1406
1407
1406
1406
1405
1405
1404
1401
1398
1396
1398
1402
1406
1408
1410
1411
1412
1411
1411
1410
1411
1412
1412
1410
1408
1408
1409
1410
1409
1407
1404
1404
1407
1411
1414
1414
1412
1410
1411
1413
1416
1418
1417
1415
1414
1412
1411
1410
1408
1408
1409
1412
1417
1420
1423
1424
1425
1425
1426
1427
1426
1424
1421
1418
1418
1420
1424
1426
1425
1423
1420
1417
1416
1415
1416
1417
1418
1419
1419
1420
1421
1422
1422
1422
1422
1421
1421
1420
1418
1416
1415
1415
1418
1421
1424
1424
1423
1421
1420
1420
1420
1420
1421
1424
1429
1434
1438
1439
1436
1430
1425
1421
1420
1422
1426
1432
1436
1438
1437
1435
1431
1429
1427
1427
1429
1431
1433
1434
1434
1432
1429
1427
1425
1425
1427
1429
1432
1435
1437
1437
1438
1438
1438
1437
1436
1433
1433
1434
1437
1440
1441
1440
1439
1438
1438
1439
1441
1444
1449
1454
1455
1453
1447
1440
1436
1435
1436
1437
1437
1436
1435
1435
1437
1439
1440
1440
1439
1438
1439
1441
1442
1443
1443
1444
1447
1452
1457
1460
1460
1457
1452
1450
1450
1453
1453
1451
1448
1445
1442
1442
1445
1449
1453
1454
1454
1452
1449
1448
1449
1451
1453
1453
1450
1446
1443
1442
1442
1442
1442
1443
1446
1449
1452
1452
1449
1443
1437
1434
1434
1437
1442
1446
1450
1453
1457
1459
1460
1460
1459
1460
1462
1466
1469
1469
1468
1467
1467
1466
1465
1461
1458
1458
1459
1461
1463
1464
1466
1468
1469
1467
1463
1460
1459
1461
1465
1469
1473
1476
1478
1479
1477
1473
1469
1469
1473
1481
1486
1486
1482
1476
1473
1473
1476
1479
1482
1483
1482
1481
1483
1487
1491
1493
1492
1489
1487
1485
1483
1483
1486
1491
1498
1502
1504
1502
1499
1496
1495
1496
1498
1502
1504
1504
1502
1500
1499
1500
1503
1506
1508
1508
1507
1506
1506
1506
1507
1508
1509
1511
1513
1518
1523
1528
1533
1537
1543
1548
1550
1546
1538
1529
1523
1522
1526
1531
1536
1537
1536
1533
1532
1533
1536
1541
1544
1546
1546
1545
1542
1538
1533
1530
1528
1530
1534
1538
1542
1545
1547
1550
1554
1557
1557
1555
1553
1552
1554
1557
1561
1566
1570
1572
1572
1573
1573
1572
1570
1568
1566
1567
1570
1574
1577
1580
1583
1585
1587
1588
1588
1589
1590
1591
1592
1595
1597
1599
1600
1599
1600
1603
1611
1620
1628
1633
1635
1635
1636
1639
1644
1650
1656
1662
1668
1671
1674
1677
1682
1689
1697
1705
1711
1717
1723
1729
1737
1747
1757
1768
1777
1784
1788
1792
1799
1811
1826
1843
1862
1883
1906
1931
1957
1981
2003
2023
2042
2060
2076
2091
2105
2119
2133
2144
2154
2163
2173
2181
2189
2192
2190
2183
2171
2155
2138
2121
2106
2092
2080
2070
2062
2057
2054
2054
2057
2063
2072
2084
2097
2112
2132
2157
2186
2217
2248
2280
2315
2352
2391
2432
2477
2530
2597
2682
2789
2909
3031
3139
3220
3272
3297
3306
3306
3306
3307
3314
3332
3371
3442
3554
3704
3884
4069
4228
4329
4349
4284
4143
3948
3723
3487
3258
3047
2860
2701
2570
2464
2382
2319
2273
2239
2219
2213
2225
2259
2321
2416
2549
2714
2897
3087
3291
3579
4135
5278
7353
10495
14415
18459
21940
24440
25875
26370
26115
25287
24037
22491
20759
18930
17078
15258
13514
11878
10372
9011
7802
6747
5841
5077
4443
3924
3507
3173
2909
2702
2541
2417
2320
2243
2179
2124
2077
2036
2003
1978
1960
1947
1935
1925
1916
1908
1900
1892
1882
1871
1862
1856
1855
1860
1873
1896
1931
1977
2034
2101
2177
2258
2339
2412
2470
2510
2533
2543
2541
2529
2505
2468
2421
2368
2312
2256
2199
2145
2094
2048
2009
1974
1941
1909
1878
1849
1824
1802
1780
1759
1737
1717
1700
1685
1672
1659
1648
1637
1628
1621
1616
1612
1610
1606
1603
1599
1596
1594
1594
1594
1594
1592
1588
1584
1582
1582
1582
1580
1579
1578
1579
1580
1581
1581
1579
1576
1573
1572
1572
1573
1571
1567
1562
1557
1551
1545
1537
1528
1520
1512
1506
1501
1496
1492
1488
1484
1477
1471
1468
1468
1469
1468
1464
1458
1450
1441
1432
1425
1422
1419
1416
1412
1408
1405
1404
1401
1396
1389
1381
1372
1363
1355
1350
1347
1345
1342
1338
1333
1329
1324
1320
1315
1313
1312
1311
1309
1306
1303
1299
1294
1290
1286
1284
1283
1282
1281
1279
1278
1276
1274
1270
1265
1260
1256
1254
1252
1250
1248
1247
1248
1248
1248
1246
1246
1247
1249
1250
1250
1247
1244
1239
1236
1234
1233
1234
1234
1235
1234
1233
1230
1225
1220
1215
1213
1214
1214
1213
1211
1210
1211
1214
1217
1218
1215
1208
1199
1191
1186
1185
1188
1191
1193
1190
1186
1182
1178
1175
1173
1173
1174
1174
1174
1174
1174
1173
1171
1168
1164
1162
1160
1160
1162
1165
1167
1168
1167
1165
1162
1158
1151
1142
1132
1124
1121
1120
1119
1119
1119
1121
1124
1125
1125
1124
1120
1117
1115
1114
1112
1107
1102
1097
1095
1094
1094
1093
1090
1087
1083
1079
1075
1074
1074
1078
1081
1082
1079
1075
1072
1070
1069
1067
1063
1060
1057
1056
1055
1054
1052
1050
1048
1046
1044
1042
1041
1040
1039
1036
1031
1028
1028
1030
1031
1031
1030
1029
1027
1023
1018
1012
1009
1009
1011
1012
1011
1009
1006
1004
1003
1001
999
995
991
988
987
985
984
983
983
981
978
975
974
973
973
973
973
973
973
972
970
969
969
968
967
965
962
960
958
957
958
961
963
966
968
968
966
962
958
957
957
960
966
972
978
980
979
976
973
972
974
976
979
981
985
989
992
993
992
990
990
992
996
1002
1008
1013
1016
1018
1018
1017
1019
1022
1026
1031
1033
1034
1032
1029
1028
1030
1035
1039
1040
1039
1037
1037
1038
1042
1046
1049
1050
1049
1047
1046
1047
1048
1048
1049
1051
1054
1056
1056
1053
1048
1043
1039
1037
1037
1038
1039
1040
1041
1043
1044
1045
1045
1044
1041
1039
1037
1036
1038
1039
1040
1041
1042
1043
1042
1042
1041
1041
1042
1044
1045
1046
1045
1044
1041
1037
1034
1029
1024
1020
1018
1017
1016
1015
1013
1011
1010
1010
1010
1008
1002
996
991
989
989
990
991
991
990
988
986
986
989
992
994
993
990
985
981
978
975
971
967
964
962
961
959
956
953
951
950
949
947
944
940
937
935
933
932
932
933
931
926
917
908
899
892
886
881
876
873
871
869
868
865
862
858
851
841
831
823
818
817
818
820
820
817
813
809
805
803
799
795
789
783
776
771
767
764
761
757
751
745
740
736
734
732
730
727
725
724
725
725
721
716
711
708
706
701
695
689
687
689
690
688
683
677
674
674
675
674
671
666
661
659
658
659
662
666
671
674
677
677
675
672
668
665
663
662
660
659
658
658
658
658
659
658
657
656
653
651
649
647
647
649
651
654
653
650
645
641
638
637
636
634
632
631
631
632
633
633
631
630
629
628
628
629
631
633
632
630
627
626
625
626
625
624
622
622
623
625
626
626
625
624
622
621
620
620
621
621
622
624
628
630
631
631
631
630
628
615
566
427
