# Supplementary material for: Physicochemical quality assessment of four asparaginases
Source: PLoS One. 2025 Jun 16;20(6):e0326106. doi: 10.1371/journal.pone.0326106 (PMC12169553; doi:10.1371/journal.pone.0326106)
Supplement: S4 Fig — (ZIP) [file pone.0326106.s004.zip › S4 Fig4 Raw Data CZE_L-Aspase.xlsx]

## Sheet: L-Aspase
Sampling Rate:	2 Hz
X Axis Title:	Minutes
Y Axis Title:	AU
X Axis Multiplier:	0.016667
Y Axis Multiplier:	1e-06
Absorption
2
4
7
11
15
21
29
39
49
59
70
84
102
123
149
178
206
229
245
257
267
277
289
302
315
328
340
351
361
367
371
374
380
389
397
402
403
403
406
414
423
432
438
443
447
452
457
463
468
473
477
479
481
483
485
489
494
499
503
506
508
509
510
512
516
523
531
538
543
547
550
554
560
566
571
572
572
572
576
581
587
589
589
588
588
589
592
596
601
605
608
610
613
619
627
635
643
648
653
658
662
666
671
679
688
697
705
711
716
722
728
734
739
742
746
750
756
762
768
774
778
780
778
776
775
778
786
795
805
813
821
828
832
832
830
827
825
825
828
832
835
838
841
845
852
859
866
871
874
874
873
874
877
882
889
894
898
902
904
907
911
916
924
932
941
947
949
950
950
951
955
962
970
979
989
998
1004
1008
1010
1010
1010
1014
1023
1036
1047
1056
1060
1064
1066
1069
1073
1078
1082
1084
1087
1092
1100
1111
1122
1131
1139
1145
1150
1154
1157
1161
1166
1173
1180
1185
1187
1187
1188
1191
1193
1195
1197
1202
1208
1214
1218
1221
1224
1227
1229
1229
1228
1227
1228
1230
1233
1235
1237
1238
1237
1236
1236
1237
1240
1243
1244
1246
1247
1247
1246
1245
1246
1248
1249
1250
1250
1251
1254
1257
1261
1263
1263
1262
1262
1265
1268
1271
1271
1269
1265
1261
1258
1257
1256
1258
1259
1261
1261
1260
1260
1261
1262
1263
1264
1265
1266
1269
1272
1274
1276
1275
1272
1269
1268
1269
1271
1273
1274
1274
1274
1276
1281
1285
1287
1285
1281
1280
1280
1282
1283
1282
1280
1277
1276
1278
1284
1292
1299
1301
1298
1293
1288
1286
1287
1289
1292
1294
1296
1296
1295
1292
1290
1290
1290
1291
1294
1298
1301
1303
1302
1301
1299
1298
1296
1294
1294
1296
1301
1310
1320
1329
1332
1331
1326
1321
1316
1312
1307
1304
1303
1305
1308
1311
1313
1314
1314
1314
1314
1312
1309
1308
1308
1310
1312
1313
1314
1314
1314
1313
1313
1313
1311
1311
1311
1312
1313
1313
1311
1309
1310
1312
1316
1319
1322
1322
1322
1322
1323
1325
1326
1328
1340
1388
1510
1753
2145
2683
3332
4049
4802
5571
6348
7116
7800
8218
8096
7237
5753
4093
2753
1949
1593
1479
1454
1449
1446
1443
1439
1435
1431
1428
1425
1420
1415
1410
1406
1404
1403
1402
1401
1397
1393
1390
1387
1386
1384
1382
1379
1377
1376
1376
1378
1381
1384
1386
1387
1386
1385
1382
1380
1379
1379
1379
1379
1378
1376
1375
1373
1373
1373
1373
1372
1371
1368
1365
1363
1363
1365
1367
1370
1372
1371
1368
1364
1361
1359
1358
1357
1356
1355
1354
1353
1350
1348
1348
1349
1350
1348
1346
1345
1346
1346
1345
1343
1343
1346
1349
1351
1350
1346
1341
1336
1332
1331
1332
1334
1336
1338
1338
1337
1334
1331
1330
1332
1335
1336
1337
1336
1336
1335
1333
1331
1329
1328
1328
1328
1329
1331
1332
1333
1334
1335
1336
1337
1337
1336
1334
1333
1332
1332
1331
1329
1327
1324
1323
1324
1327
1332
1337
1338
1338
1338
1339
1340
1341
1342
1344
1347
1349
1350
1348
1342
1336
1331
1327
1325
1326
1327
1329
1331
1333
1334
1336
1340
1343
1344
1343
1341
1339
1337
1335
1334
1336
1339
1342
1344
1345
1345
1344
1342
1338
1333
1329
1327
1329
1333
1336
1338
1338
1339
1341
1342
1342
1342
1341
1340
1339
1337
1336
1337
1340
1344
1346
1346
1345
1344
1344
1345
1347
1348
1349
1348
1348
1349
1351
1354
1356
1357
1357
1358
1359
1361
1362
1363
1363
1363
1364
1367
1371
1373
1373
1371
1367
1365
1364
1365
1365
1365
1365
1365
1364
1360
1356
1352
1351
1351
1351
1351
1350
1349
1347
1345
1344
1345
1347
1347
1344
1342
1341
1343
1346
1349
1352
1354
1354
1353
1353
1354
1354
1354
1354
1354
1356
1359
1361
1361
1360
1359
1357
1358
1360
1362
1363
1361
1358
1357
1359
1362
1364
1363
1361
1361
1363
1365
1366
1365
1363
1358
1354
1350
1349
1351
1353
1356
1356
1353
1349
1346
1345
1347
1350
1353
1357
1359
1361
1362
1362
1362
1361
1360
1357
1354
1351
1350
1351
1354
1357
1360
1359
1358
1356
1356
1356
1354
1349
1344
1343
1346
1350
1354
1356
1355
1351
1346
1341
1339
1339
1340
1342
1345
1348
1351
1354
1357
1358
1358
1356
1352
1348
1347
1347
1351
1356
1360
1364
1366
1368
1368
1368
1368
1366
1363
1361
1361
1362
1365
1367
1367
1364
1362
1362
1366
1372
1377
1380
1380
1379
1377
1377
1377
1378
1378
1378
1378
1380
1381
1381
1380
1380
1382
1385
1389
1390
1390
1389
1386
1383
1381
1381
1382
1384
1388
1391
1392
1392
1390
1388
1386
1386
1388
1391
1394
1396
1397
1397
1396
1394
1392
1390
1389
1388
1387
1387
1388
1389
1391
1393
1394
1397
1400
1403
1405
1403
1399
1395
1393
1395
1397
1398
1396
1391
1386
1383
1382
1385
1390
1394
1398
1401
1405
1407
1408
1409
1409
1409
1410
1409
1407
1405
1405
1408
1412
1415
1415
1413
1409
1406
1404
1404
1405
1408
1412
1417
1421
1423
1421
1417
1411
1406
1402
1399
1400
1402
1406
1409
1412
1413
1412
1410
1408
1407
1407
1408
1409
1409
1408
1407
1406
1407
1410
1411
1410
1407
1404
1400
1396
1392
1390
1390
1394
1399
1406
1411
1415
1416
1416
1415
1413
1411
1410
1409
1409
1409
1410
1411
1411
1411
1412
1415
1417
1418
1416
1415
1415
1417
1418
1417
1416
1414
1412
1410
1409
1409
1411
1412
1413
1413
1413
1413
1411
1408
1407
1407
1408
1410
1413
1415
1420
1425
1429
1431
1430
1429
1427
1427
1428
1430
1430
1430
1430
1428
1426
1423
1421
1421
1421
1422
1422
1422
1420
1419
1418
1417
1416
1416
1416
1417
1417
1418
1418
1418
1418
1418
1419
1420
1422
1423
1424
1425
1426
1427
1427
1425
1426
1430
1435
1441
1445
1446
1444
1441
1436
1430
1427
1425
1424
1425
1427
1429
1430
1431
1432
1432
1433
1434
1435
1438
1440
1443
1444
1443
1441
1441
1442
1443
1441
1437
1433
1431
1432
1435
1439
1442
1443
1444
1445
1445
1444
1441
1436
1432
1430
1430
1431
1434
1438
1442
1445
1448
1449
1448
1445
1442
1441
1442
1446
1452
1456
1459
1460
1460
1461
1463
1466
1470
1474
1476
1478
1479
1480
1481
1480
1477
1474
1471
1470
1472
1474
1476
1478
1479
1479
1479
1478
1477
1479
1482
1485
1489
1492
1497
1502
1507
1509
1510
1509
1507
1505
1505
1506
1510
1514
1518
1521
1524
1526
1527
1528
1528
1527
1528
1532
1538
1546
1556
1566
1574
1580
1582
1583
1585
1590
1596
1602
1605
1607
1608
1608
1609
1610
1612
1612
1612
1613
1615
1618
1621
1623
1626
1628
1630
1631
1629
1627
1625
1624
1625
1628
1633
1641
1650
1658
1665
1670
1672
1673
1673
1675
1679
1685
1695
1707
1719
1731
1743
1754
1764
1774
1784
1792
1801
1808
1814
1819
1824
1831
1837
1843
1846
1845
1841
1835
1828
1823
1825
1835
1861
1911
1999
2138
2329
2553
2767
2917
2968
2918
2797
2651
2523
2436
2396
2386
2380
2354
2297
2213
2115
2018
1931
1861
1808
1772
1751
1741
1736
1729
1718
1700
1674
1643
1612
1585
1562
1542
1525
1509
1497
1490
1487
1488
1490
1491
1491
1486
1480
1472
1466
1461
1457
1454
1451
1451
1454
1459
1467
1479
1503
1547
1625
1755
1957
2235
2561
2873
3095
3185
3148
3029
2887
2771
2712
2718
2773
2846
2899
2904
2853
2761
2651
2551
2483
2460
2480
2532
2591
2634
2644
2618
2565
2502
2443
2395
2354
2317
2273
2221
2159
2092
2024
1957
1892
1828
1766
1712
1671
1645
1630
1623
1617
1610
1599
1587
1574
1564
1562
1570
1589
1620
1662
1714
1771
1826
1872
1904
1918
1917
1903
1882
1859
1837
1819
1801
1784
1766
1749
1733
1721
1716
1721
1742
1783
1847
1939
2070
2295
2780
3845
5871
9042
13090
17348
21103
23929
25744
26676
26904
26586
25842
24763
23423
21882
20189
18393
16540
14678
12856
11121
9518
8083
6835
5778
4899
4181
3601
3137
2768
2475
2243
2055
1901
1770
1657
1560
1477
1406
1348
1299
1261
1230
1207
1191
1180
1175
1177
1186
1201
1219
1233
1238
1231
1214
1191
1168
1149
1134
1121
1112
1109
1114
1126
1145
1171
1200
1227
1244
1247
1234
1209
1180
1151
1126
1110
1102
1104
1110
1117
1120
1118
1111
1100
1085
1070
1053
1037
1023
1012
1004
1000
999
1000
1006
1017
1034
1057
1083
1111
1139
1167
1197
1231
1271
1314
1358
1400
1437
1464
1476
1470
1447
1410
1364
1315
1268
1227
1194
1167
1145
1126
1113
1106
1102
1101
1101
1104
1110
1121
1137
1156
1177
1196
1211
1221
1224
1217
1201
1178
1153
1130
1108
1090
1073
1058
1044
1032
1021
1012
1006
1002
999
996
994
992
990
988
986
986
986
987
989
991
994
997
999
1000
1000
998
995
992
990
988
988
988
988
987
985
982
979
978
977
977
978
980
983
985
985
984
983
982
981
979
979
979
980
979
977
974
971
969
968
969
969
969
968
966
964
959
955
954
955
956
957
956
955
955
955
954
953
950
947
944
939
933
928
925
925
925
924
921
918
917
918
920
921
920
917
915
913
914
915
916
914
910
905
900
897
895
893
892
891
890
888
886
882
877
871
865
861
859
858
856
855
853
852
850
845
838
829
821
815
811
806
801
795
789
783
780
776
771
765
759
753
748
743
737
730
723
717
714
714
714
712
708
702
695
688
683
678
675
672
669
664
661
659
658
658
656
651
644
639
635
635
637
640
642
643
641
638
635
632
630
627
624
622
619
616
614
614
615
616
615
613
611
610
609
607
606
606
607
609
608
606
603
600
599
599
600
602
602
602
600
598
595
592
588
585
583
584
588
592
595
596
593
589
585
581
577
573
570
569
570
572
575
577
578
579
580
579
577
574
572
572
571
570
571
572
572
570
568
566
565
564
564
568
574
582
588
589
586
581
578
580
583
588
591
593
594
594
592
588
583
581
582
586
589
592
595
597
599
600
601
602
603
601
583
507
296
