# Supplementary material for: Physicochemical quality assessment of four asparaginases
Source: PLoS One. 2025 Jun 16;20(6):e0326106. doi: 10.1371/journal.pone.0326106 (PMC12169553; doi:10.1371/journal.pone.0326106)
Supplement: S4 Fig — (ZIP) [file pone.0326106.s004.zip › S4 Fig4 Raw Data CZE_Spectrila L-Aspase.xlsx]

## Sheet: Spectrila L-Aspase
Sampling Rate:	2 Hz
X Axis Title:	Minutes
Y Axis Title:	AU
X Axis Multiplier:	0.016667
Y Axis Multiplier:	1e-06
Absorption
11
17
23
28
34
42
53
67
84
103
122
140
157
176
198
222
246
268
287
304
319
334
347
360
372
384
396
407
414
420
423
427
434
444
453
459
462
464
468
475
483
490
494
498
501
507
513
520
525
528
530
532
535
541
546
551
556
560
564
567
571
576
583
591
598
603
606
607
609
612
615
616
615
612
611
614
621
631
638
642
644
645
647
650
653
657
661
666
671
676
680
686
695
704
713
719
723
728
734
741
747
752
759
767
778
787
793
796
797
800
806
814
823
833
841
846
850
852
855
860
868
876
882
885
888
889
892
897
903
908
910
911
915
921
928
934
936
937
937
941
945
950
952
954
957
962
969
977
984
990
995
999
1003
1007
1011
1015
1018
1020
1021
1022
1022
1024
1029
1038
1047
1057
1066
1075
1083
1089
1093
1096
1100
1105
1110
1115
1122
1129
1137
1144
1152
1159
1166
1173
1180
1189
1200
1212
1223
1232
1238
1242
1244
1243
1243
1244
1249
1258
1268
1280
1290
1297
1301
1301
1298
1296
1295
1296
1301
1308
1315
1322
1326
1329
1331
1331
1330
1330
1332
1336
1340
1342
1343
1343
1346
1350
1356
1361
1364
1364
1363
1363
1363
1364
1365
1368
1372
1374
1376
1377
1377
1377
1376
1375
1373
1372
1372
1375
1379
1382
1385
1386
1389
1392
1396
1400
1402
1400
1396
1395
1396
1399
1400
1399
1398
1396
1396
1396
1396
1396
1394
1395
1398
1403
1407
1411
1412
1412
1409
1406
1404
1404
1405
1406
1408
1410
1413
1416
1420
1423
1426
1426
1425
1423
1421
1418
1417
1418
1418
1418
1418
1421
1425
1429
1430
1427
1422
1419
1419
1422
1426
1431
1434
1436
1438
1440
1442
1443
1443
1442
1440
1440
1440
1439
1438
1438
1440
1442
1445
1446
1446
1445
1445
1445
1446
1448
1449
1448
1446
1444
1444
1448
1457
1466
1474
1478
1476
1470
1463
1457
1451
1448
1446
1445
1444
1444
1446
1448
1451
1453
1454
1454
1456
1458
1460
1461
1462
1462
1464
1466
1467
1467
1465
1461
1458
1455
1455
1457
1461
1463
1460
1456
1454
1455
1458
1461
1463
1465
1468
1470
1472
1473
1472
1471
1470
1471
1483
1526
1637
1862
2232
2747
3378
4081
4823
5582
6352
7128
7886
8528
8838
8527
7435
5759
4019
2702
1963
1662
1579
1563
1558
1554
1552
1551
1550
1550
1548
1546
1542
1537
1533
1529
1526
1523
1520
1517
1514
1513
1513
1516
1519
1522
1523
1523
1523
1522
1521
1520
1520
1521
1521
1523
1524
1523
1519
1513
1509
1509
1513
1517
1516
1512
1506
1502
1501
1503
1506
1508
1507
1505
1502
1500
1499
1498
1499
1498
1496
1492
1489
1488
1489
1492
1493
1493
1492
1490
1489
1488
1489
1490
1490
1488
1486
1485
1484
1483
1480
1477
1474
1473
1472
1472
1472
1472
1473
1473
1473
1473
1471
1468
1465
1464
1467
1471
1475
1478
1480
1481
1482
1484
1486
1485
1483
1479
1476
1474
1474
1474
1475
1477
1480
1483
1485
1486
1485
1484
1483
1482
1482
1481
1482
1483
1484
1484
1483
1481
1480
1479
1479
1481
1482
1481
1477
1473
1471
1472
1474
1476
1478
1480
1484
1488
1491
1494
1494
1494
1491
1488
1485
1482
1479
1478
1479
1481
1483
1485
1486
1485
1480
1473
1467
1464
1465
1470
1475
1479
1480
1479
1477
1474
1472
1470
1472
1476
1480
1484
1486
1487
1487
1485
1481
1476
1474
1475
1479
1482
1484
1484
1483
1483
1484
1487
1490
1491
1491
1490
1489
1488
1488
1488
1489
1492
1494
1496
1499
1502
1505
1507
1507
1505
1505
1506
1507
1508
1508
1507
1508
1508
1509
1509
1509
1510
1513
1517
1519
1518
1515
1511
1507
1505
1507
1510
1513
1512
1510
1509
1509
1509
1509
1510
1511
1511
1511
1511
1511
1510
1508
1504
1499
1495
1493
1494
1497
1502
1506
1509
1511
1511
1509
1507
1505
1506
1507
1509
1509
1509
1509
1510
1512
1515
1518
1520
1520
1516
1511
1507
1506
1507
1510
1515
1520
1522
1521
1519
1516
1515
1516
1517
1516
1513
1508
1503
1501
1501
1502
1504
1506
1508
1511
1513
1514
1515
1516
1516
1516
1514
1512
1509
1508
1508
1509
1509
1509
1511
1515
1518
1520
1519
1517
1515
1512
1510
1508
1506
1506
1505
1504
1503
1504
1507
1510
1514
1519
1524
1528
1531
1531
1530
1528
1528
1528
1531
1533
1535
1536
1535
1534
1533
1532
1532
1532
1531
1529
1526
1523
1522
1524
1528
1530
1531
1531
1533
1535
1538
1539
1538
1536
1534
1536
1540
1543
1545
1544
1542
1538
1535
1535
1538
1541
1544
1546
1549
1552
1555
1556
1553
1548
1542
1538
1535
1535
1536
1539
1542
1545
1547
1548
1548
1547
1546
1545
1544
1545
1546
1547
1548
1550
1552
1553
1552
1550
1546
1545
1546
1550
1554
1558
1561
1562
1562
1562
1562
1562
1563
1565
1568
1571
1573
1574
1576
1577
1577
1576
1574
1571
1570
1571
1572
1574
1576
1578
1581
1583
1584
1583
1580
1577
1574
1572
1572
1572
1572
1573
1576
1579
1580
1580
1578
1576
1574
1574
1574
1576
1578
1578
1575
1571
1569
1568
1570
1571
1571
1569
1567
1565
1564
1566
1569
1573
1576
1578
1581
1584
1586
1587
1587
1586
1585
1584
1581
1579
1578
1577
1577
1577
1578
1580
1580
1580
1582
1585
1589
1590
1588
1585
1581
1578
1578
1581
1586
1590
1591
1590
1589
1589
1591
1592
1592
1590
1587
1585
1584
1583
1581
1579
1580
1582
1585
1584
1580
1575
1573
1575
1580
1586
1589
1589
1589
1590
1591
1591
1589
1587
1588
1589
1590
1590
1592
1594
1596
1595
1594
1595
1599
1602
1604
1604
1604
1605
1608
1611
1613
1615
1615
1614
1612
1610
1609
1612
1617
1623
1630
1636
1641
1647
1652
1656
1658
1658
1658
1659
1661
1665
1673
1687
1706
1727
1741
1745
1736
1720
1702
1687
1675
1667
1660
1655
1650
1646
1644
1643
1641
1640
1640
1644
1651
1659
1668
1677
1687
1698
1711
1728
1751
1783
1824
1873
1929
1988
2045
2088
2110
2112
2102
2094
2095
2109
2136
2167
2190
2197
2182
2150
2111
2074
2040
2010
1983
1958
1937
1920
1905
1894
1887
1885
1884
1884
1882
1883
1889
1900
1914
1925
1927
1921
1913
1909
1912
1920
1934
1950
1969
1991
2017
2050
2092
2145
2237
2484
3154
4635
7214
10769
14675
18105
20461
21561
21538
20650
19153
17269
15193
13094
11111
9340
7829
6585
5591
4817
4233
3804
3496
3271
3090
2924
2758
2591
2434
2297
2188
2105
2045
2001
1967
1938
1914
1896
1889
1891
1895
1896
1891
1879
1865
1851
1841
1836
1835
1835
1836
1836
1838
1845
1864
1903
1977
2095
2256
2444
2637
2813
2955
3043
3058
2995
2869
2708
2542
2390
2263
2162
2082
2019
1969
1929
1897
1874
1857
1843
1830
1816
1802
1788
1775
1762
1750
1741
1736
1734
1733
1730
1727
1724
1721
1719
1717
1714
1711
1710
1710
1711
1712
1710
1707
1704
1703
1704
1708
1711
1714
1716
1720
1724
1728
1733
1738
1743
1747
1747
1741
1734
1728
1725
1726
1728
1731
1731
1729
1725
1718
1711
1706
1706
1714
1738
1787
1869
1982
2115
2241
2330
2359
2329
2257
2169
2086
2026
1995
1989
1991
1983
1956
1910
1851
1791
1738
1695
1663
1642
1631
1626
1625
1624
1620
1610
1595
1577
1558
1540
1525
1514
1507
1501
1497
1492
1487
1482
1478
1474
1471
1467
1465
1463
1462
1459
1457
1455
1454
1453
1453
1453
1453
1453
1454
1459
1478
1524
1613
1757
1949
2162
2347
2459
2481
2430
2340
2249
2184
2162
2184
2234
2289
2322
2320
2280
2217
2145
2084
2046
2035
2048
2073
2097
2107
2097
2071
2038
2007
1985
1972
1962
1949
1925
1890
1848
1803
1759
1719
1681
1646
1612
1582
1558
1543
1535
1532
1527
1519
1508
1495
1484
1476
1474
1477
1486
1500
1522
1549
1580
1610
1636
1652
1655
1648
1636
1624
1616
1610
1604
1596
1584
1570
1556
1540
1525
1509
1494
1482
1476
1478
1487
1505
1530
1563
1615
1734
2059
2842
4367
6749
9746
12823
15436
17273
18290
18596
18340
17653
16638
15383
13967
12465
10948
9482
8119
6900
5844
4952
4215
3613
3127
2740
2434
2196
2010
1863
1744
1644
1560
1487
1425
1372
1328
1293
1263
1238
1215
1195
1182
1176
1178
1189
1203
1218
1229
1234
1232
1223
1209
1193
1178
1166
1157
1150
1145
1146
1153
1168
1189
1211
1231
1245
1251
1248
1238
1223
1206
1190
1179
1172
1170
1174
1180
1186
1187
1183
1177
1170
1165
1163
1162
1161
1160
1158
1156
1155
1156
1160
1166
1175
1185
1198
1214
1230
1247
1264
1283
1305
1330
1356
1385
1414
1439
1456
1461
1454
1436
1413
1386
1359
1331
1306
1285
1270
1260
1253
1248
1244
1242
1241
1240
1242
1246
1254
1268
1285
1303
1319
1330
1332
1326
1314
1298
1282
1264
1247
1230
1217
1207
1201
1197
1194
1191
1188
1185
1182
1178
1174
1170
1167
1164
1162
1161
1161
1160
1161
1162
1162
1160
1155
1149
1146
1146
1148
1150
1149
1145
1140
1137
1135
1134
1134
1135
1135
1135
1135
1135
1136
1138
1140
1140
1139
1136
1133
1131
1129
1126
1122
1116
1112
1111
1112
1115
1116
1114
1110
1105
1100
1096
1094
1094
1095
1095
1095
1095
1094
1094
1093
1090
1084
1077
1071
1067
1064
1060
1054
1050
1049
1052
1056
1058
1056
1051
1045
1041
1037
1035
1031
1026
1021
1016
1011
1007
1003
999
993
987
979
971
965
961
957
954
950
947
943
938
931
923
917
913
909
904
899
895
892
890
888
886
883
880
875
871
867
862
858
853
850
848
849
852
854
854
851
845
838
832
827
823
820
818
817
818
819
819
817
813
811
810
810
808
804
799
795
795
796
798
800
799
797
796
795
794
793
790
787
784
782
782
781
779
776
772
770
770
772
772
771
770
768
766
766
766
767
765
761
757
753
753
755
757
759
759
758
756
753
750
747
746
746
745
743
740
738
737
737
738
739
740
741
742
744
748
752
756
759
760
760
758
756
752
747
741
736
733
735
740
747
752
754
753
753
754
755
757
758
759
758
757
757
758
760
764
767
767
766
765
765
765
767
769
771
774
778
781
785
789
793
798
802
807
811
814
815
817
818
820
822
825
828
832
836
839
844
850
855
858
853
822
727
509
