# Supplementary material for: Physicochemical quality assessment of four asparaginases
Source: PLoS One. 2025 Jun 16;20(6):e0326106. doi: 10.1371/journal.pone.0326106 (PMC12169553; doi:10.1371/journal.pone.0326106)
Supplement: S4 Fig — (ZIP) [file pone.0326106.s004.zip › S4 Fig4 Raw Data CZE_Spectrila.xlsx]

## Sheet: Spectrila
Sampling Rate:	2 Hz
X Axis Title:	Minutes
Y Axis Title:	AU
X Axis Multiplier:	0.016667
Y Axis Multiplier:	1e-06
Absorption
13
19
26
32
38
47
58
72
86
101
115
129
146
165
186
207
231
256
279
298
312
322
332
343
355
366
377
387
397
406
414
419
422
424
426
430
438
447
457
468
478
488
497
502
504
503
502
504
508
513
518
521
523
525
527
530
534
541
548
554
558
562
566
571
578
584
587
587
585
587
594
604
613
618
620
621
623
626
629
630
632
634
638
643
648
652
655
657
659
662
667
674
681
687
693
699
704
708
711
713
717
723
733
745
757
767
771
772
773
778
786
795
802
807
812
816
820
823
827
832
836
842
849
858
867
875
883
890
894
895
895
894
895
898
904
912
919
923
925
925
925
926
928
932
936
939
941
942
944
949
954
958
960
962
968
977
987
995
1001
1003
1003
1001
999
998
1002
1009
1018
1025
1031
1034
1039
1045
1052
1060
1068
1074
1080
1085
1090
1096
1104
1113
1122
1128
1134
1139
1144
1150
1155
1161
1169
1179
1192
1205
1214
1221
1225
1227
1229
1233
1240
1249
1258
1267
1273
1277
1281
1284
1285
1286
1286
1289
1293
1297
1298
1298
1298
1299
1303
1310
1317
1324
1326
1325
1322
1321
1323
1326
1329
1330
1330
1328
1328
1329
1331
1333
1335
1337
1339
1341
1342
1343
1345
1347
1348
1349
1350
1349
1347
1345
1343
1342
1342
1344
1347
1351
1356
1359
1361
1362
1363
1365
1367
1368
1368
1368
1368
1369
1371
1372
1375
1378
1379
1378
1373
1367
1361
1359
1362
1370
1378
1382
1384
1383
1382
1381
1380
1381
1384
1388
1393
1395
1394
1390
1386
1384
1385
1387
1390
1393
1395
1398
1400
1401
1400
1398
1395
1393
1393
1394
1396
1396
1396
1395
1395
1396
1396
1396
1396
1399
1403
1407
1411
1412
1411
1410
1409
1410
1412
1414
1416
1417
1417
1416
1414
1413
1411
1409
1407
1404
1403
1405
1410
1420
1431
1438
1439
1436
1431
1427
1424
1423
1423
1423
1422
1420
1419
1419
1419
1418
1418
1419
1419
1419
1419
1419
1420
1422
1424
1427
1431
1435
1436
1435
1433
1431
1431
1433
1434
1434
1433
1432
1433
1435
1437
1439
1439
1439
1438
1436
1435
1435
1436
1438
1439
1442
1454
1498
1613
1848
2232
2765
3415
4137
4894
5668
6445
7197
7817
8089
7749
6695
5171
3667
2581
1997
1767
1703
1688
1680
1672
1666
1662
1657
1651
1647
1644
1643
1641
1638
1634
1628
1623
1619
1617
1616
1615
1613
1610
1608
1607
1604
1599
1593
1587
1583
1582
1580
1576
1570
1564
1560
1559
1559
1558
1556
1551
1547
1543
1542
1541
1538
1534
1530
1527
1525
1523
1520
1516
1512
1508
1507
1507
1508
1509
1508
1506
1501
1492
1484
1477
1474
1474
1476
1477
1477
1476
1474
1472
1469
1467
1466
1465
1465
1463
1463
1463
1465
1467
1467
1465
1462
1460
1459
1459
1458
1456
1455
1456
1458
1459
1460
1460
1460
1461
1463
1465
1467
1468
1468
1467
1465
1464
1465
1467
1470
1471
1472
1470
1468
1465
1461
1457
1454
1452
1451
1453
1455
1458
1460
1461
1463
1464
1463
1461
1459
1457
1457
1458
1459
1460
1462
1465
1467
1468
1468
1468
1470
1473
1476
1478
1477
1474
1472
1473
1477
1481
1484
1485
1483
1479
1475
1474
1475
1476
1477
1477
1475
1474
1474
1477
1481
1484
1485
1483
1480
1477
1477
1478
1479
1480
1480
1479
1478
1478
1478
1479
1484
1489
1494
1495
1491
1485
1479
1476
1477
1480
1485
1492
1498
1501
1502
1500
1497
1493
1490
1487
1486
1484
1483
1484
1486
1489
1492
1493
1494
1493
1491
1487
1486
1488
1493
1498
1499
1497
1493
1490
1489
1490
1492
1495
1498
1499
1499
1498
1495
1492
1488
1486
1485
1486
1489
1494
1500
1504
1505
1503
1500
1498
1498
1498
1497
1496
1494
1494
1498
1503
1508
1510
1510
1507
1502
1498
1495
1495
1496
1497
1498
1500
1502
1505
1506
1505
1501
1497
1496
1498
1501
1505
1508
1510
1513
1515
1515
1512
1509
1506
1505
1507
1509
1509
1507
1505
1503
1502
1501
1500
1500
1501
1501
1501
1500
1500
1501
1503
1505
1506
1505
1502
1500
1498
1498
1500
1503
1507
1510
1511
1513
1514
1515
1516
1516
1514
1511
1510
1511
1515
1517
1518
1517
1513
1507
1500
1494
1492
1494
1498
1503
1506
1507
1508
1507
1506
1505
1502
1499
1497
1499
1505
1511
1515
1515
1512
1510
1512
1517
1523
1528
1531
1532
1532
1531
1530
1528
1527
1525
1524
1524
1526
1527
1529
1531
1532
1531
1530
1527
1524
1520
1519
1519
1520
1522
1522
1523
1524
1526
1527
1527
1525
1523
1522
1524
1528
1535
1541
1544
1542
1538
1532
1528
1527
1529
1533
1537
1540
1542
1542
1542
1541
1540
1537
1533
1533
1535
1539
1542
1544
1544
1543
1543
1545
1547
1549
1552
1556
1559
1560
1559
1556
1552
1548
1546
1545
1544
1544
1545
1549
1553
1558
1561
1560
1555
1548
1543
1541
1544
1550
1556
1561
1562
1559
1556
1553
1552
1551
1551
1552
1554
1557
1560
1564
1567
1570
1572
1573
1572
1571
1571
1571
1572
1573
1573
1574
1575
1576
1575
1574
1571
1570
1570
1571
1572
1572
1573
1574
1575
1576
1577
1575
1572
1567
1564
1563
1563
1563
1565
1567
1571
1576
1579
1580
1578
1575
1573
1572
1571
1571
1573
1577
1581
1583
1585
1587
1589
1590
1587
1582
1576
1574
1577
1583
1589
1591
1593
1596
1600
1602
1600
1596
1591
1588
1585
1581
1576
1573
1574
1578
1583
1586
1587
1587
1587
1587
1589
1593
1597
1601
1603
1603
1602
1604
1607
1612
1615
1617
1617
1615
1613
1612
1613
1615
1616
1617
1616
1614
1614
1618
1626
1635
1641
1643
1642
1641
1640
1640
1644
1651
1663
1676
1687
1696
1701
1708
1717
1732
1746
1756
1757
1751
1744
1740
1742
1751
1769
1796
1830
1863
1883
1884
1864
1833
1799
1770
1748
1730
1718
1708
1699
1691
1681
1673
1668
1668
1672
1678
1682
1684
1686
1688
1692
1695
1700
1709
1731
1782
1882
2046
2262
2486
2655
2728
2708
2638
2569
2545
2582
2667
2764
2826
2827
2766
2667
2559
2461
2377
2304
2241
2189
2148
2120
2104
2103
2110
2117
2115
2100
2077
2061
2065
2094
2137
2172
2183
2165
2131
2102
2090
2099
2122
2153
2189
2231
2287
2406
2762
3738
5873
9556
14605
20165
25141
28766
30824
31488
31061
29825
27996
25744
23213
20539
17854
15283
12931
10871
9137
7721
6598
5728
5071
4583
4219
3932
3683
3447
3214
2990
2788
2615
2476
2370
2292
2237
2195
2163
2139
2126
2126
2135
2144
2145
2135
2114
2088
2064
2049
2044
2045
2047
2046
2041
2039
2048
2087
2173
2325
2550
2837
3154
3462
3722
3905
3984
3942
3786
3548
3273
3002
2760
2557
2391
2260
2155
2072
2006
1955
1915
1881
1853
1827
1805
1786
1769
1751
1732
1714
1701
1693
1689
1687
1684
1682
1679
1676
1671
1666
1661
1657
1654
1653
1653
1653
1651
1649
1647
1646
1643
1640
1636
1631
1626
1622
1620
1621
1621
1620
1619
1618
1619
1621
1622
1622
1620
1617
1614
1611
1607
1602
1597
1593
1587
1581
1572
1563
1556
1550
1545
1543
1541
1540
1537
1532
1523
1513
1503
1496
1493
1491
1490
1489
1487
1484
1480
1478
1474
1470
1464
1458
1453
1447
1443
1440
1437
1435
1433
1431
1429
1426
1421
1416
1411
1408
1405
1402
1398
1393
1386
1380
1376
1374
1374
1374
1373
1371
1368
1367
1366
1365
1362
1357
1352
1349
1348
1349
1349
1347
1344
1342
1342
1342
1341
1340
1337
1334
1331
1327
1322
1318
1314
1312
1310
1308
1305
1304
1305
1306
1307
1306
1306
1304
1302
1297
1292
1288
1286
1286
1288
1289
1290
1291
1291
1291
1289
1285
1280
1278
1278
1278
1277
1274
1270
1266
1264
1263
1263
1263
1264
1266
1267
1266
1262
1258
1255
1254
1254
1253
1249
1244
1240
1239
1240
1242
1243
1242
1239
1235
1231
1228
1227
1226
1225
1223
1221
1218
1216
1215
1215
1214
1212
1207
1202
1198
1195
1194
1192
1190
1187
1186
1185
1183
1181
1179
1177
1177
1177
1177
1176
1174
1171
1166
1163
1160
1159
1159
1158
1154
1148
1141
1134
1130
1129
1131
1132
1131
1126
1119
1112
1107
1103
1100
1098
1097
1097
1097
1096
1094
1092
1088
1084
1081
1078
1076
1075
1074
1074
1075
1076
1077
1078
1078
1078
1076
1072
1066
1061
1058
1059
1062
1062
1060
1054
1047
1042
1041
1044
1047
1047
1046
1043
1040
1039
1038
1038
1037
1037
1035
1034
1031
1029
1027
1026
1026
1025
1024
1022
1022
1023
1027
1031
1034
1035
1032
1028
1022
1019
1020
1025
1029
1030
1029
1028
1028
1029
1029
1029
1029
1029
1030
1030
1030
1030
1030
1029
1029
1031
1036
1043
1050
1056
1059
1059
1058
1057
1056
1056
1056
1058
1060
1064
1069
1073
1076
1077
1078
1079
1082
1086
1090
1091
1089
1086
1084
1085
1088
1092
1096
1099
1101
1103
1105
1105
1105
1103
1102
1102
1103
1105
1108
1111
1114
1117
1120
1123
1125
1126
1124
1119
1115
1115
1119
1126
1132
1134
1133
1129
1126
1124
1121
1118
1115
1113
1112
1113
1115
1118
1121
1121
1118
1113
1108
1103
1101
1100
1101
1103
1104
1103
1101
1100
1103
1107
1110
1111
1112
1113
1113
1111
1108
1101
1093
1084
1078
1074
1073
1072
1070
1067
1066
1066
1068
1070
1069
1065
1059
1054
1051
1051
1054
1057
1058
1058
1056
1054
1051
1050
1051
1053
1055
1052
1045
1036
1030
1028
1031
1033
1031
1026
1020
1015
1010
1007
1003
1000
1000
999
999
996
993
989
985
981
979
978
977
974
968
960
952
945
940
935
931
929
928
927
925
922
917
912
906
902
899
896
891
885
877
869
863
858
856
855
855
853
850
846
841
835
828
821
814
809
806
806
807
809
812
812
811
809
805
800
795
790
786
783
779
774
771
768
766
764
761
758
756
757
759
761
761
759
755
750
745
741
738
738
739
742
745
749
751
750
747
745
743
743
743
741
739
737
735
733
731
729
728
727
725
724
722
720
719
717
715
714
716
721
728
731
732
731
730
730
732
734
735
733
727
720
714
713
716
719
722
724
723
722
721
720
720
720
717
715
714
714
714
712
710
707
703
698
694
692
693
698
703
706
708
710
712
716
720
725
729
731
732
731
731
731
733
733
715
644
461
